# Supplementary material for: A therapeutic neutralizing antibody targeting receptor binding domain of SARS-CoV-2 spike protein
Source: Nat Commun. 2021 Jan 12;12:288. doi: 10.1038/s41467-020-20602-5 (PMC7803729; doi:10.1038/s41467-020-20602-5)
Supplement: Supplementary file 4 — Source Data [file 41467_2020_20602_MOESM4_ESM.xlsx]

## Sheet: Fig. 1a
Fig. 1a
Plaque count																			Inhibition (%)
	ng/ml	1	0.5	0.25	0.125	0.0625	0.03125	0.015625	0.0078125	0.00390625	0.00195312	0.000976562	Control1	Control2	Control3	Control4				Antibody concentration (ng/ml)	Wild type-%	Wild type-stdev
	Wild type	0	0	0	1	1	7	8	24	31	40	39	40	37	40	40	PC(virus only)			1	100	0
		0	0	0	1	1	5	14	21	33	37	42	0	0	0	0	NC(no virus)			0.5	100	0
	average	0	0	0	1	1	6	11	22.5	32	38.5	40.5								0.25	100	0
	%	100	100	100	97.4522	97.4522	84.7134	71.9745	42.6752	18.4713	1.91083	-3.18471								0.125	97.4522	0
	stdev	0	0	0	0	0	3.60309	10.8093	5.40464	3.60309	5.40464	5.40464				39.25				0.0625	97.4522	0
																				0.03125	84.7134	3.60309
																				0.015625	71.9745	10.8093
																				0.0078125	42.6752	5.40464
																				0.00390625	18.4713	3.60309
																				0.00195312	1.91083	5.40464
																				0.000976562	-3.18471	5.40464
	ng/ml	1	0.5	0.25	0.125	0.0625	0.03125	0.015625	0.0078125	0.00390625	0.00195312	0.000976562	Control1	Control2	Control3	Control4				Antibody concentration (ng/ml)	D614G-%	D614G-stdev
	D614G	0	0	0	0	0	4	6	11	26	24	24	26	23	26	25	PC(virus only)			1	100	0
		0	0	0	0	1	0	3	11	22	22	22	0	0	0	0	NC(no virus)			0.5	100	0
	average	0	0	0	0	0.5	2	4.5	11	24	23	23								0.25	100	0
	%	100	100	100	100	98	92	82	56	4	8	8								0.125	100	0
	stdev	0	0	0	0	2.82843	11.3137	8.48528	0	11.3137	5.65685	5.65685				25				0.0625	98	2.82843
																				0.03125	92	11.3137
																				0.015625	82	8.48528
																				0.0078125	56	0
																				0.00390625	4	11.3137
																				0.00195312	8	5.65685
																				0.000976562	8	5.65685

## Sheet: Fig. 1b
Fig. 1b
	RBD WT						RBD A435S						RBD F342L						RBD G476S						RBD N354D						RBD K458R						RBD V367F						RBD V483A						RBD W436R
	RBD (50nM)				RBD (50nM)		RBD (50nM)				RBD (50nM)		RBD (50nM)				RBD (50nM)		RBD (50nM)				RBD (50nM)		RBD (50nM)				RBD (50nM)		RBD (50nM)				RBD (50nM)		RBD (50nM)				RBD (50nM)		RBD (50nM)				RBD (50nM)		RBD (50nM)
	CT-P59 (267nM)				Buffer		CT-P59 (267nM)				buffer		CT-P59 (267nM)				Buffer		CT-P59 (267nM)				Buffer		CT-P59 (267nM)				Buffer		CT-P59 (267nM)				Buffer		CT-P59 (267nM)				Buffer		CT-P59 (267nM)				Buffer		CT-P59 (267nM)
	ACE2+CT-P59 (113.5nM)		CT-P59 (267nM)		ACE2 (133.5nM)		ACE2+CT-P59 (113.5nM)		CT-P59 (267nM)		ACE2 (133.5nM)		ACE2+CT-P59 (113.5nM)		CT-P59 (267nM)		ACE2 (133.5nM)		ACE2+CT-P59 (113.5nM)		CT-P59 (267nM)		ACE2 (133.5nM)		ACE2+CT-P59 (113.5nM)		CT-P59 (267nM)		ACE2 (133.5nM)		ACE2+CT-P59 (113.5nM)		CT-P59 (267nM)		ACE2 (133.5nM)		ACE2+CT-P59 (113.5nM)		CT-P59 (267nM)		ACE2 (133.5nM)		ACE2+CT-P59 (113.5nM)		CT-P59 (267nM)		ACE2 (133.5nM)		ACE2+CT-P59 (113.5nM)
	X-axis: Time (s)	Y-axis: response	X-axis: Time (s)	Y-axis: response	X-axis: Time (s)	Y-axis: response	X-axis: Time (s)	Y-axis: response	X-axis: Time (s)	Y-axis: response	X-axis: Time (s)	Y-axis: response	X-axis: Time (s)	Y-axis: response	X-axis: Time (s)	Y-axis: response	X-axis: Time (s)	Y-axis: response	X-axis: Time (s)	Y-axis: response	X-axis: Time (s)	Y-axis: response	X-axis: Time (s)	Y-axis: response	X-axis: Time (s)	Y-axis: response	X-axis: Time (s)	Y-axis: response	X-axis: Time (s)	Y-axis: response	X-axis: Time (s)	Y-axis: response	X-axis: Time (s)	Y-axis: response	X-axis: Time (s)	Y-axis: response	X-axis: Time (s)	Y-axis: response	X-axis: Time (s)	Y-axis: response	X-axis: Time (s)	Y-axis: response	X-axis: Time (s)	Y-axis: response	X-axis: Time (s)	Y-axis: response	X-axis: Time (s)	Y-axis: response	X-axis: Time (s)
	0	0	0	0	0	0	0	0	0	0	0	0	0	0	0	0	0	0	0	0	0	0	0	0	0	0	0	0	0	0	0	0	0	0	0	0	0	0	0	0	0	0	0	0	0	0	0	0	0
	1.6	-0.00151322	1.6	-0.00095585	1.6	0.0123113	1.6	-0.00060452	1.6	-0.00074853	1.6	0.00967588	1.6	-0.00043385	1.6	-0.00279268	1.6	0.0104503	1.6	0.00068538	1.6	0.00031436	1.6	0.0109795	1.6	-0.00013326	1.6	-0.0005464	1.6	0.0100496	1.6	0.00088178	1.6	-0.00041851	1.6	0.0110281	1.6	-0.0002791	1.6	0.00095621	1.6	0.0113828	1.6	0.00156443	1.6	0.00288224	1.6	0.0106468	1.6
	3.19	-0.00219738	3.19	-0.00213961	3.19	0.0260122	3.19	-0.00191314	3.19	-0.00132499	3.19	0.0205782	3.21	-0.00018436	3.21	-0.00448191	3.21	0.0209448	3.21	0.00021376	3.21	0.00059857	3.21	0.0213823	3.21	0.00020669	3.21	-0.00071408	3.21	0.0230299	3.21	3.544e-05	3.21	-0.00036393	3.21	0.0239477	3.21	-0.00062665	3.21	0.00313746	3.21	0.024628	3.21	0.00199368	3.21	0.00476242	3.21	0.0220069	3.21
	4.8	-0.00352617	4.8	-0.00370272	4.8	0.041429	4.8	-0.0036616	4.8	-0.00210626	4.8	0.0327793	4.8	-0.00033261	4.8	-0.00614261	4.8	0.0337756	4.8	0.00033197	4.8	0.00104433	4.8	0.0345907	4.8	4.455e-05	4.8	-0.00047401	4.8	0.0358658	4.8	-0.00092994	4.8	-0.0003362	4.8	0.0382315	4.8	-0.00052964	4.8	0.00495687	4.8	0.0400751	4.81	0.00321449	4.81	0.00695255	4.81	0.0367902	4.8
	6.4	-0.00415539	6.4	-0.00454607	6.4	0.0582632	6.4	-0.0056483	6.4	-0.00206572	6.4	0.0464646	6.41	-0.00097539	6.41	-0.00751089	6.41	0.0478305	6.41	-0.00075967	6.41	0.00082701	6.41	0.0479643	6.41	0.00018502	6.41	-0.00048866	6.41	0.0504932	6.41	-0.0015745	6.41	-0.00150472	6.41	0.053758	6.41	-0.0010861	6.41	0.00791935	6.41	0.0568626	6.4	0.00399917	6.4	0.00855635	6.4	0.0517372	6.4
	8	-0.00515195	8	-0.00574515	8	0.0765534	8	-0.00774511	8	-0.00232271	8	0.0609448	8	-0.00168347	8	-0.00888572	8	0.0630257	8	-0.00193279	8	0.00126483	8	0.0627478	8	-0.0001628	8	-0.00094328	8	0.0661857	8	-0.00188241	8	-0.0013964	8	0.0715659	8	-0.00120106	8	0.00854529	8	0.0757654	8.01	0.00451306	8.01	0.0106005	8.01	0.0690359	7.99
	9.6	-0.0056261	9.6	-0.00620877	9.6	0.0955076	9.6	-0.00939816	9.6	-0.00327706	9.6	0.0765338	9.6	-0.00278307	9.6	-0.00995089	9.6	0.0792923	9.61	-0.001902	9.61	0.00112135	9.61	0.0767979	9.61	-0.0023535	9.61	-0.00015771	9.61	0.0816949	9.61	-0.00303851	9.61	-0.00088824	9.61	0.0890768	9.61	-0.00254263	9.61	0.0116603	9.61	0.093392	9.6	0.00387374	9.6	0.0133309	9.6	0.0849128	9.6
	11.19	-0.0071161	11.19	-0.00686718	11.19	0.115475	11.19	-0.011306	11.19	-0.00340586	11.19	0.0922542	11.2	-0.00417932	11.2	-0.0110865	11.2	0.0956042	11.2	-0.00288425	11.2	0.00016577	11.2	0.0910643	11.2	-0.00375557	11.2	-0.00051048	11.2	0.0986658	11.2	-0.00426547	11.2	-0.00077399	11.2	0.107584	11.2	-0.00341701	11.2	0.0141267	11.2	0.111705	11.21	0.00380835	11.21	0.0146764	11.21	0.103468	11.21
	12.8	-0.00861342	12.8	-0.00780296	12.8	0.134489	12.8	-0.0128895	12.8	-0.00346569	12.8	0.109352	12.8	-0.00431443	12.8	-0.0125161	12.8	0.112597	12.8	-0.00331262	12.8	-4.714e-05	12.8	0.105612	12.8	-0.00647219	12.8	-0.00053049	12.8	0.114961	12.81	-0.00552887	12.81	-0.000759	12.81	0.126175	12.81	-0.00556119	12.81	0.0149335	12.81	0.130695	12.78	0.00260167	12.78	0.0157167	12.78	0.120072	12.8
	14.39	-0.00970064	14.39	-0.00836715	14.39	0.153364	14.39	-0.0157091	14.39	-0.00339136	14.39	0.125584	14.39	-0.0048812	14.39	-0.0130628	14.39	0.128423	14.4	-0.00507724	14.4	-0.00124115	14.4	0.119222	14.4	-0.00962005	14.4	-0.00125371	14.4	0.130945	14.4	-0.0073936	14.4	-0.00175521	14.4	0.143208	14.4	-0.00715471	14.4	0.0141653	14.4	0.148659	14.41	0.0016105	14.41	0.0161866	14.41	0.13751	14.41
	16	-0.0108799	16	-0.00891244	16	0.171136	16	-0.0181776	16	-0.00346477	16	0.140464	16	-0.00533636	16	-0.0138307	16	0.14328	16	-0.00610943	16	-0.00185775	16	0.131855	16	-0.011873	16	-0.00063046	16	0.146213	16	-0.00888814	16	-0.00233444	16	0.159563	16	-0.00809221	16	0.0136577	16	0.165211	16	0.00012605	16	0.0163955	16	0.153477	16
	17.6	-0.0120231	17.6	-0.0086479	17.6	0.188	17.6	-0.0206961	17.6	-0.00389436	17.6	0.154774	17.59	-0.00635618	17.59	-0.0134327	17.59	0.156741	17.61	-0.00808155	17.61	-0.00344534	17.61	0.142486	17.61	-0.0131353	17.61	-0.00051748	17.61	0.159514	17.61	-0.0112982	17.61	-0.00207844	17.61	0.174062	17.61	-0.00963353	17.61	0.0125723	17.61	0.178649	17.6	-0.00139575	17.6	0.0157921	17.6	0.16863	17.59
	19.2	-0.0133058	19.2	-0.00979886	19.2	0.20192	19.2	-0.0227787	19.2	-0.0035623	19.2	0.16709	19.2	-0.00712851	19.2	-0.0134648	19.2	0.170079	19.2	-0.00854231	19.2	-0.00387998	19.2	0.154848	19.2	-0.0142116	19.2	0.00038533	19.2	0.173186	19.2	-0.0130636	19.2	-0.00193487	19.2	0.188489	19.2	-0.0101736	19.2	0.0125009	19.2	0.193255	19.21	-0.00138319	19.21	0.0161324	19.21	0.181127	19.21
	20.8	-0.0134804	20.8	-0.00846434	20.8	0.216751	20.8	-0.0241265	20.8	-0.00418131	20.8	0.17938	20.8	-0.00982345	20.8	-0.0122372	20.8	0.183107	20.81	-0.00881039	20.81	-0.00638652	20.81	0.164567	20.81	-0.0154466	20.81	0.00130511	20.81	0.186923	20.81	-0.0141194	20.81	-0.00374773	20.81	0.200492	20.81	-0.0130703	20.81	0.0170092	20.81	0.205534	20.8	-0.00335839	20.8	0.0162099	20.8	0.193263	20.8
	22.39	-0.0137397	22.39	-0.00931992	22.39	0.231062	22.39	-0.0263809	22.39	-0.00444617	22.39	0.191767	22.4	-0.0114855	22.4	-0.0120773	22.4	0.195937	22.4	-0.00909431	22.4	-0.00769206	22.4	0.175417	22.4	-0.0167061	22.4	0.0008078	22.4	0.198384	22.4	-0.014976	22.4	-0.00347171	22.4	0.21379	22.4	-0.0136066	22.4	0.0149919	22.4	0.2193	22.39	-0.00316345	22.39	0.0175309	22.39	0.207407	22.39
	24	-0.0135432	24	-0.00740899	24	0.245281	24	-0.0276663	24	-0.0044656	24	0.203707	24	-0.0138064	24	-0.010656	24	0.207532	24.01	-0.00984563	24.01	-0.00906707	24.01	0.185088	24.01	-0.0177535	24.01	0.00164527	24.01	0.210343	24.01	-0.017027	24.01	-0.00428832	24.01	0.225317	24.01	-0.01529	24.01	0.016857	24.01	0.230401	24	-0.00407435	24	0.0182414	24	0.21851	24
	25.59	-0.0147278	25.59	-0.00742967	25.59	0.257896	25.59	-0.0288422	25.59	-0.00524349	25.59	0.215004	25.59	-0.0149817	25.59	-0.011444	25.59	0.219359	25.61	-0.0113709	25.61	-0.00889938	25.61	0.194719	25.61	-0.0181909	25.61	0.00090699	25.61	0.223436	25.6	-0.0173666	25.6	-0.00469063	25.6	0.238808	25.6	-0.01569	25.6	0.0138616	25.6	0.242862	25.61	-0.00436474	25.61	0.0183683	25.61	0.232129	25.61
	27.2	-0.0165168	27.2	-0.00684231	27.2	0.269954	27.2	-0.0307582	27.2	-0.00537239	27.2	0.226731	27.2	-0.0155368	27.2	-0.0113303	27.2	0.231892	27.2	-0.012989	27.2	-0.00952726	27.2	0.202788	27.2	-0.0190235	27.2	0.00120848	27.2	0.235646	27.2	-0.0171319	27.2	-0.00427682	27.2	0.249887	27.2	-0.0181235	27.2	0.0156072	27.2	0.252309	27.2	-0.00494112	27.2	0.0187465	27.2	0.243101	27.2
	28.81	-0.0175793	28.81	-0.00667002	28.81	0.282787	28.81	-0.0312696	28.81	-0.0077733	28.81	0.236771	28.81	-0.0159564	28.81	-0.011347	28.81	0.241852	28.81	-0.0149488	28.81	-0.0101106	28.81	0.213164	28.81	-0.0192566	28.81	-0.00012042	28.81	0.246543	28.81	-0.0174407	28.81	-0.00512188	28.81	0.26194	28.81	-0.0185131	28.81	0.0137419	28.81	0.263101	28.81	-0.00492533	28.81	0.0179568	28.81	0.256042	28.79
	30.4	-0.0190597	30.4	-0.00628941	30.4	0.293563	30.4	-0.0321008	30.4	-0.00858132	30.4	0.247144	30.4	-0.016947	30.4	-0.0120371	30.4	0.253335	30.4	-0.0171489	30.4	-0.0111594	30.4	0.222203	30.4	-0.0208552	30.4	0.00067734	30.4	0.256222	30.4	-0.018038	30.4	-0.00500904	30.4	0.273497	30.4	-0.0199339	30.4	0.0157704	30.4	0.272335	30.4	-0.00631995	30.4	0.0169204	30.4	0.266205	30.4
	32	-0.0206822	32	-0.00574737	32	0.306347	32	-0.0327523	32	-0.00985533	32	0.258238	32.01	-0.0174673	32.01	-0.0109756	32.01	0.263963	32.01	-0.018536	32.01	-0.0110153	32.01	0.232127	32.01	-0.0207331	32.01	0.00057535	32.01	0.266449	32.01	-0.0191885	32.01	-0.00511154	32.01	0.284608	32.01	-0.021909	32.01	0.0144151	32.01	0.281607	32	-0.00643299	32	0.0156331	32	0.27835	32
	33.59	-0.0217599	33.59	-0.00537098	33.59	0.316818	33.59	-0.0340998	33.59	-0.0102093	33.59	0.267832	33.6	-0.0184249	33.6	-0.0107577	33.6	0.274487	33.6	-0.0189915	33.6	-0.0110952	33.6	0.242147	33.6	-0.0218277	33.6	0.00030833	33.6	0.277067	33.6	-0.0202603	33.6	-0.00465853	33.6	0.294317	33.6	-0.0223789	33.6	0.0147947	33.6	0.291991	33.59	-0.00757826	33.59	0.0170379	33.59	0.287298	33.61
	35.2	-0.0214137	35.2	-0.00514331	35.2	0.327675	35.2	-0.0348877	35.2	-0.0104604	35.2	0.277431	35.2	-0.0185439	35.2	-0.00940341	35.2	0.282871	35.21	-0.0214049	35.21	-0.0113174	35.21	0.249664	35.21	-0.0220365	35.21	0.00011269	35.21	0.287733	35.21	-0.0229311	35.21	-0.00370224	35.21	0.304048	35.21	-0.0235019	35.21	0.0159045	35.21	0.301476	35.2	-0.00891482	35.2	0.0165715	35.2	0.297345	35.2
	36.79	-0.0233223	36.79	-0.00478292	36.79	0.337326	36.79	-0.0350493	36.79	-0.0116895	36.79	0.286345	36.79	-0.0190818	36.79	-0.00885347	36.79	0.293103	36.8	-0.0224919	36.8	-0.0102952	36.8	0.258884	36.8	-0.022755	36.8	-0.00023665	36.8	0.295231	36.8	-0.0245027	36.8	-0.00326288	36.8	0.314011	36.8	-0.0228829	36.8	0.0140225	36.8	0.311973	36.81	-0.00925545	36.81	0.0175625	36.81	0.3084	36.81
	38.4	-0.0228887	38.4	-0.00342155	38.4	0.347771	38.4	-0.0349041	38.4	-0.0119944	38.4	0.295369	38.4	-0.0196362	38.4	-0.00794041	38.4	0.302293	38.4	-0.0241048	38.4	-0.0109873	38.4	0.267304	38.4	-0.0232464	38.4	-0.00158553	38.4	0.304916	38.4	-0.0243721	38.4	-0.00330762	38.4	0.32409	38.4	-0.0233636	38.4	0.0132301	38.4	0.320828	38.4	-0.0102489	38.4	0.0181765	38.4	0.317636	38.4
	39.99	-0.0236097	39.99	-0.00362961	39.99	0.356984	39.99	-0.0345067	39.99	-0.0130773	39.99	0.30448	39.99	-0.0205058	39.99	-0.00792476	39.99	0.311841	40.01	-0.0242956	40.01	-0.0101678	40.01	0.276195	40.01	-0.0240667	40.01	-0.00257153	40.01	0.31266	40	-0.0239041	40	-0.00260453	40	0.335081	40	-0.0229802	40	0.0113909	40	0.330742	40.01	-0.010892	40.01	0.0194142	40.01	0.327633	40.01
	41.6	-0.0232232	41.6	-0.0029582	41.6	0.36574	41.6	-0.0331245	41.6	-0.0142068	41.6	0.312994	41.6	-0.0208906	41.6	-0.00719167	41.6	0.32064	41.6	-0.0238656	41.6	-0.0102052	41.6	0.283262	41.6	-0.026694	41.6	-0.00294306	41.6	0.320835	41.6	-0.0255333	41.6	-0.00261414	41.6	0.342951	41.6	-0.0245259	41.6	0.0140585	41.6	0.337554	41.6	-0.0112298	41.6	0.020417	41.6	0.336099	41.6
	43.2	-0.0241144	43.2	-0.00258761	43.2	0.374193	43.2	-0.0329713	43.2	-0.012879	43.2	0.321433	43.21	-0.0212043	43.21	-0.00800345	43.21	0.329432	43.21	-0.0246686	43.21	-0.01065	43.21	0.291871	43.21	-0.0275705	43.21	-0.00461473	43.21	0.328846	43.21	-0.0263323	43.21	-0.00273382	43.21	0.352825	43.21	-0.0240246	43.21	0.0118866	43.21	0.347625	43.2	-0.0102841	43.2	0.0196756	43.2	0.347919	43.19
	44.8	-0.0244689	44.8	-0.00187735	44.8	0.381901	44.8	-0.0337117	44.8	-0.012216	44.8	0.329993	44.8	-0.0207113	44.8	-0.00745383	44.8	0.338828	44.8	-0.0251047	44.8	-0.0101413	44.8	0.299764	44.8	-0.0300147	44.8	-0.00506346	44.8	0.336405	44.8	-0.0278152	44.8	-0.00251869	44.8	0.36184	44.8	-0.0248454	44.8	0.0100675	44.8	0.356669	44.8	-0.0109701	44.8	0.0199835	44.8	0.355087	44.81
	46.4	-0.0248018	46.4	-0.00126123	46.4	0.390274	46.4	-0.0353746	46.4	-0.0117575	46.4	0.3367	46.4	-0.0220691	46.4	-0.00696195	46.4	0.346088	46.41	-0.0258446	46.41	-0.0106161	46.41	0.308789	46.41	-0.0302031	46.41	-0.00530756	46.41	0.344439	46.41	-0.0289136	46.41	-0.00321	46.41	0.370187	46.41	-0.024666	46.41	0.0090211	46.41	0.363827	46.4	-0.010296	46.4	0.0201699	46.4	0.365224	46.4
	47.99	-0.0251337	47.99	-0.00067343	47.99	0.398348	47.99	-0.0357494	47.99	-0.011412	47.99	0.344204	48	-0.023058	48	-0.00773264	48	0.353381	48	-0.0257994	48	-0.0105703	48	0.316908	48	-0.0306498	48	-0.00466263	48	0.352672	48	-0.0297683	48	-0.00313621	48	0.378478	48	-0.0253058	48	0.0112941	48	0.370404	48.01	-0.00991477	48.01	0.0212819	48.01	0.373786	47.99
	49.6	-0.0243911	49.6	0.00073395	49.6	0.40743	49.6	-0.0369724	49.6	-0.0117868	49.6	0.351991	49.6	-0.0244405	49.6	-0.00683387	49.6	0.360059	49.6	-0.0259016	49.6	-0.0113417	49.6	0.323814	49.6	-0.0303384	49.6	-0.00471714	49.6	0.360643	49.61	-0.0310257	49.61	-0.00367507	49.61	0.385685	49.61	-0.0261648	49.61	0.0112863	49.61	0.377144	49.6	-0.0095727	49.6	0.0222774	49.6	0.383495	49.6
	51.19	-0.0242745	51.19	0.00027062	51.19	0.414475	51.19	-0.0378941	51.19	-0.0108058	51.19	0.359619	51.21	-0.0257038	51.21	-0.00638558	51.21	0.366711	51.21	-0.0243847	51.21	-0.011243	51.21	0.332206	51.21	-0.0308147	51.21	-0.00446722	51.21	0.367899	51.2	-0.0306101	51.2	-0.00378049	51.2	0.39263	51.2	-0.0266612	51.2	0.0126837	51.2	0.385265	51.21	-0.00956512	51.21	0.0234918	51.21	0.389359	51.21
	52.8	-0.0238077	52.8	0.00272224	52.8	0.421815	52.8	-0.0390741	52.8	-0.0111228	52.8	0.36593	52.8	-0.0277918	52.8	-0.00568991	52.8	0.373407	52.8	-0.0237921	52.8	-0.0119859	52.8	0.339057	52.8	-0.0309783	52.8	-0.00502534	52.8	0.375901	52.8	-0.030396	52.8	-0.00495502	52.8	0.398521	52.8	-0.0283785	52.8	0.0143108	52.8	0.392649	52.8	-0.0105625	52.8	0.0231051	52.8	0.39783	52.8
	54.4	-0.0245205	54.4	0.0021126	54.4	0.428347	54.4	-0.04105	54.4	-0.0110987	54.4	0.372813	54.41	-0.0291779	54.41	-0.00776005	54.41	0.379302	54.41	-0.0234038	54.41	-0.0114469	54.41	0.34597	54.41	-0.0308848	54.41	-0.0047297	54.41	0.382539	54.41	-0.0311199	54.41	-0.00541416	54.41	0.405899	54.41	-0.0280395	54.41	0.00994081	54.41	0.401067	54.4	-0.00936326	54.4	0.0245425	54.4	0.4063	54.4
	56	-0.0247083	56	0.00358508	56	0.437226	56	-0.0414918	56	-0.011441	56	0.379029	56	-0.0304306	56	-0.00916142	56	0.385462	56	-0.0241258	56	-0.0116388	56	0.352155	56	-0.0321113	56	-0.00476649	56	0.390695	56	-0.0322031	56	-0.00608602	56	0.411774	56	-0.0289492	56	0.0108028	56	0.40655	56	-0.00984109	56	0.0245987	56	0.412414	56
	57.6	-0.0263294	57.6	0.00201738	57.6	0.444335	57.6	-0.0431677	57.6	-0.0109909	57.6	0.383928	57.6	-0.0310698	57.6	-0.0117602	57.6	0.392534	57.61	-0.0233396	57.61	-0.0103606	57.61	0.35953	57.61	-0.0322503	57.61	-0.00429967	57.61	0.397533	57.61	-0.0317516	57.61	-0.00637009	57.61	0.419314	57.61	-0.0293779	57.61	0.0087885	57.61	0.414411	57.6	-0.00962258	57.6	0.025755	57.6	0.420658	57.6
	59.19	-0.0255656	59.19	0.00265617	59.19	0.452178	59.19	-0.0448623	59.19	-0.0108151	59.19	0.390711	59.2	-0.0311061	59.2	-0.0121903	59.2	0.397548	59.2	-0.0239972	59.2	-0.0106161	59.2	0.364702	59.2	-0.0334983	59.2	-0.00333209	59.2	0.404433	59.2	-0.0321307	59.2	-0.00585806	59.2	0.424183	59.2	-0.0307883	59.2	0.0104689	59.2	0.420661	59.21	-0.0104584	59.21	0.0245603	59.21	0.425604	59.19
	60.8	-0.0260416	60.8	0.00252154	60.8	0.459954	60.8	-0.0453213	60.8	-0.0110221	60.8	0.396728	60.8	-0.031807	60.8	-0.0137576	60.8	0.402443	60.81	-0.0253261	60.81	-0.00988754	60.81	0.371277	60.81	-0.0340026	60.81	-0.00369501	60.81	0.41048	60.81	-0.0325696	60.81	-0.00626645	60.81	0.430495	60.81	-0.0307478	60.81	0.00891552	60.81	0.427093	60.8	-0.00989513	60.8	0.0237544	60.8	0.433279	60.8
	62.39	-0.0275243	62.39	0.00308026	62.39	0.466746	62.39	-0.0462057	62.39	-0.0104738	62.39	0.402778	62.41	-0.0329743	62.41	-0.0141195	62.41	0.40801	62.4	-0.0264574	62.4	-0.0100561	62.4	0.376651	62.4	-0.0351562	62.4	-0.00253585	62.4	0.415954	62.4	-0.0328667	62.4	-0.00566423	62.4	0.436914	62.4	-0.0321358	62.4	0.0112923	62.4	0.433669	62.41	-0.0127339	62.41	0.0231797	62.41	0.437528	62.41
	64	-0.0269058	64	0.00225724	64	0.47374	64	-0.0460668	64	-0.00994493	64	0.408795	64	-0.0336199	64	-0.0133182	64	0.413118	64	-0.0260318	64	-0.00964275	64	0.382419	64	-0.0349224	64	-0.00268874	64	0.422254	64	-0.0335057	64	-0.00577789	64	0.442245	64	-0.0331035	64	0.0100189	64	0.439348	64	-0.0138165	64	0.0239465	64	0.443148	64
	65.61	-0.0267905	65.61	0.00198121	65.61	0.479886	65.61	-0.0470508	65.61	-0.00875888	65.61	0.414593	65.61	-0.0344973	65.61	-0.0122152	65.61	0.418679	65.61	-0.0265998	65.61	-0.00982177	65.61	0.386946	65.61	-0.0366515	65.61	-0.00226366	65.61	0.428291	65.6	-0.0339845	65.6	-0.00583321	65.6	0.447605	65.6	-0.0333674	65.6	0.0108887	65.6	0.44642	65.59	-0.0154779	65.59	0.0252442	65.59	0.44775	65.6
	67.2	-0.0263539	67.2	0.00187404	67.2	0.487915	67.2	-0.0459971	67.2	-0.00862277	67.2	0.421539	67.2	-0.0337353	67.2	-0.0123556	67.2	0.423253	67.2	-0.0279717	67.2	-0.00930821	67.2	0.391085	67.2	-0.0362451	67.2	-0.00185402	67.2	0.434958	67.2	-0.0348873	67.2	-0.00583258	67.2	0.453783	67.2	-0.0334766	67.2	0.0106983	67.2	0.451712	67.2	-0.0165501	67.2	0.0248296	67.2	0.454854	67.2
	68.8	-0.0269897	68.8	0.0010951	68.8	0.493045	68.8	-0.04578	68.8	-0.0087569	68.8	0.427854	68.81	-0.0344251	68.81	-0.0119206	68.81	0.428549	68.81	-0.0283357	68.81	-0.00901219	68.81	0.396044	68.81	-0.037009	68.81	-0.00145884	68.81	0.439478	68.81	-0.0351055	68.81	-0.00616597	68.81	0.460729	68.81	-0.032293	68.81	0.00957187	68.81	0.457615	68.8	-0.0178103	68.8	0.0266381	68.8	0.460124	68.8
	70.39	-0.0258169	70.39	0.00110974	70.39	0.499776	70.39	-0.0451798	70.39	-0.00866118	70.39	0.43355	70.4	-0.0349704	70.4	-0.0115033	70.4	0.432973	70.4	-0.0295712	70.4	-0.0104967	70.4	0.401385	70.4	-0.0365049	70.4	-0.00200729	70.4	0.445984	70.4	-0.03463	70.4	-0.00762592	70.4	0.46741	70.4	-0.0325592	70.4	0.00953683	70.4	0.463048	70.41	-0.0191295	70.41	0.0270697	70.41	0.465595	70.39
	72	-0.0269131	72	-0.00033426	72	0.504506	72	-0.0449222	72	-0.00825864	72	0.43974	72	-0.0358617	72	-0.0113175	72	0.438045	72.01	-0.02984	72.01	-0.00952839	72.01	0.406443	72.01	-0.0360297	72.01	-0.00212782	72.01	0.450483	72.01	-0.0345651	72.01	-0.00895451	72.01	0.473633	72.01	-0.0314051	72.01	0.0088573	72.01	0.469366	72	-0.0183223	72	0.0275605	72	0.471287	71.99
	73.59	-0.0269303	73.59	-0.00018481	73.59	0.51034	73.59	-0.0437563	73.59	-0.00827382	73.59	0.445097	73.59	-0.0362301	73.59	-0.0101096	73.59	0.443994	73.6	-0.0313482	73.6	-0.0102559	73.6	0.411591	73.6	-0.0365366	73.6	-0.00059157	73.6	0.456043	73.6	-0.0359979	73.6	-0.00908788	73.6	0.477606	73.6	-0.0329121	73.6	0.0115732	73.6	0.474416	73.61	-0.019202	73.61	0.0269861	73.61	0.476982	73.61
	75.2	-0.0276447	75.2	-0.00077071	75.2	0.516338	75.2	-0.0442582	75.2	-0.007845	75.2	0.451352	75.2	-0.0359711	75.2	-0.0103813	75.2	0.450176	75.2	-0.0324195	75.2	-0.0106499	75.2	0.417603	75.2	-0.0363738	75.2	-0.0005182	75.2	0.460578	75.2	-0.0365542	75.2	-0.00917496	75.2	0.484674	75.2	-0.0321702	75.2	0.0102779	75.2	0.482109	75.2	-0.0195793	75.2	0.026977	75.2	0.483926	75.2
	76.81	-0.0285652	76.81	-0.00016215	76.81	0.521544	76.81	-0.0448662	76.81	-0.00829205	76.81	0.455824	76.79	-0.0364879	76.79	-0.00956787	76.79	0.455338	76.81	-0.0327229	76.81	-0.0111911	76.81	0.42178	76.81	-0.0366084	76.81	0.00045152	76.81	0.466686	76.81	-0.0375331	76.81	-0.00960236	76.81	0.490223	76.81	-0.0334194	76.81	0.0119576	76.81	0.486571	76.81	-0.0205285	76.81	0.0267331	76.81	0.487329	76.79
	78.4	-0.0290985	78.4	0.00015707	78.4	0.526373	78.4	-0.0442368	78.4	-0.00873854	78.4	0.461536	78.4	-0.0373236	78.4	-0.0105418	78.4	0.459991	78.4	-0.0330129	78.4	-0.0113811	78.4	0.42854	78.4	-0.0361899	78.4	0.00014997	78.4	0.472495	78.4	-0.0379247	78.4	-0.0099441	78.4	0.496017	78.4	-0.0350535	78.4	0.0145448	78.4	0.490542	78.4	-0.0204402	78.4	0.027054	78.4	0.493891	78.4
	80	-0.0292024	80	0.0005951	80	0.530669	80	-0.0452241	80	-0.00981231	80	0.466555	80.01	-0.0370616	80.01	-0.0111723	80.01	0.464894	80.01	-0.0335368	80.01	-0.0125796	80.01	0.432078	80.01	-0.0371083	80.01	0.00047746	80.01	0.478119	80.01	-0.038931	80.01	-0.0101003	80.01	0.500932	80.01	-0.0360962	80.01	0.0173131	80.01	0.495421	80	-0.0209452	80	0.0278014	80	0.49815	80
	81.6	-0.0295203	81.6	0.00114257	81.6	0.535315	81.6	-0.0469969	81.6	-0.0114792	81.6	0.471985	81.6	-0.0371976	81.6	-0.0110505	81.6	0.469387	81.6	-0.0336051	81.6	-0.0127073	81.6	0.43735	81.6	-0.0362785	81.6	-0.0001425	81.6	0.482854	81.6	-0.0393435	81.6	-0.00958028	81.6	0.505367	81.6	-0.0362552	81.6	0.017305	81.6	0.502103	81.6	-0.020626	81.6	0.0277684	81.6	0.504029	81.59
	83.2	-0.0310889	83.2	-0.00019242	83.2	0.538011	83.2	-0.0485502	83.2	-0.0119491	83.2	0.47708	83.2	-0.0372144	83.2	-0.0122421	83.2	0.475914	83.21	-0.0334399	83.21	-0.0120773	83.21	0.443817	83.21	-0.0367752	83.21	-0.00099748	83.21	0.486728	83.21	-0.0390516	83.21	-0.00793688	83.21	0.51041	83.21	-0.0372146	83.21	0.0181577	83.21	0.507997	83.2	-0.0198324	83.2	0.0283789	83.2	0.50753	83.2
	84.79	-0.0302652	84.79	0.00153483	84.79	0.542541	84.79	-0.0494636	84.79	-0.0131281	84.79	0.481201	84.8	-0.0378693	84.8	-0.0133928	84.8	0.481755	84.8	-0.0329292	84.8	-0.0121369	84.8	0.447915	84.8	-0.0373048	84.8	-0.00223148	84.8	0.492158	84.8	-0.0398167	84.8	-0.00848818	84.8	0.514767	84.8	-0.0368404	84.8	0.0162602	84.8	0.513948	84.81	-0.0199383	84.81	0.0277194	84.81	0.514762	84.81
	86.4	-0.031621	86.4	0.00138009	86.4	0.545923	86.4	-0.0520284	86.4	-0.0136502	86.4	0.484667	86.4	-0.0373554	86.4	-0.0158886	86.4	0.487215	86.41	-0.0321366	86.41	-0.0107186	86.41	0.453246	86.41	-0.0384618	86.41	-0.00227357	86.41	0.495493	86.41	-0.0412624	86.41	-0.00724616	86.41	0.520929	86.41	-0.0362984	86.41	0.0126851	86.41	0.520149	86.4	-0.0190389	86.4	0.0289923	86.4	0.519121	86.4
	88.01	-0.0311575	88.01	0.00271196	88.01	0.551916	88.01	-0.0523003	88.01	-0.0144722	88.01	0.488707	88.01	-0.0370653	88.01	-0.0163783	88.01	0.492907	88.01	-0.0314794	88.01	-0.0112733	88.01	0.457609	88.01	-0.0396615	88.01	-0.0031511	88.01	0.500533	88	-0.0417471	88	-0.00620913	88	0.525404	88	-0.0376191	88	0.0120102	88	0.524188	88.01	-0.0190376	88.01	0.0278965	88.01	0.52323	87.99
	89.6	-0.0321264	89.6	0.0026619	89.6	0.556198	89.6	-0.0534958	89.6	-0.0143174	89.6	0.493473	89.6	-0.0372135	89.6	-0.0164427	89.6	0.498568	89.6	-0.0296953	89.6	-0.010596	89.6	0.463616	89.6	-0.0404893	89.6	-0.00399028	89.6	0.504751	89.6	-0.0416091	89.6	-0.00464138	89.6	0.530676	89.6	-0.0378349	89.6	0.00844466	89.6	0.531068	89.6	-0.0186052	89.6	0.0286138	89.6	0.526902	89.6
	91.2	-0.0317844	91.2	0.00471523	91.2	0.561772	91.2	-0.0546069	91.2	-0.0148287	91.2	0.499283	91.21	-0.0367357	91.21	-0.0170679	91.21	0.502635	91.21	-0.0312144	91.21	-0.0116528	91.21	0.466838	91.21	-0.04161	91.21	-0.00506693	91.21	0.51034	91.21	-0.0412715	91.21	-0.00420101	91.21	0.534415	91.21	-0.0393367	91.21	0.00806177	91.21	0.535464	91.2	-0.0190345	91.2	0.0264042	91.2	0.529893	91.2
	92.8	-0.0335943	92.8	0.00477841	92.8	0.566362	92.8	-0.056217	92.8	-0.014392	92.8	0.503745	92.8	-0.0372635	92.8	-0.017783	92.8	0.506719	92.8	-0.0313329	92.8	-0.0106073	92.8	0.472279	92.8	-0.0422757	92.8	-0.00602716	92.8	0.51452	92.8	-0.0407477	92.8	-0.00430736	92.8	0.539186	92.8	-0.039584	92.8	0.00629248	92.8	0.540228	92.8	-0.0187886	92.8	0.0262658	92.8	0.534594	92.8
	94.4	-0.0342188	94.4	0.00607222	94.4	0.57081	94.4	-0.0561635	94.4	-0.0141377	94.4	0.506764	94.4	-0.0380055	94.4	-0.017751	94.4	0.511132	94.41	-0.031212	94.41	-0.0113066	94.41	0.475808	94.41	-0.0430159	94.41	-0.00608291	94.41	0.518537	94.41	-0.0413587	94.41	-0.00335462	94.41	0.543554	94.41	-0.0402746	94.41	0.00711466	94.41	0.544467	94.4	-0.0204293	94.4	0.0263218	94.4	0.536477	94.4
	95.99	-0.0325177	95.99	0.00509017	95.99	0.575983	95.99	-0.0554477	95.99	-0.0134185	95.99	0.510747	96	-0.0383853	96	-0.0171371	96	0.515572	96	-0.0301816	96	-0.0108422	96	0.480022	96	-0.0435713	96	-0.00627599	96	0.523197	96	-0.0421174	96	-0.00462069	96	0.547905	96	-0.0411445	96	0.00566323	96	0.54744	95.99	-0.0194939	95.99	0.0262111	95.99	0.542214	96.01
	97.6	-0.0321844	97.6	0.00617349	97.6	0.580187	97.6	-0.0556689	97.6	-0.0128801	97.6	0.514781	97.6	-0.0383131	97.6	-0.0162471	97.6	0.518799	97.61	-0.0301436	97.61	-0.0110589	97.61	0.483011	97.61	-0.0444922	97.61	-0.00513651	97.61	0.526654	97.61	-0.0427679	97.61	-0.00486376	97.61	0.552153	97.61	-0.0419861	97.61	0.00461637	97.61	0.551943	97.6	-0.019619	97.6	0.0258561	97.6	0.545814	97.6
	99.21	-0.0316979	99.21	0.00611969	99.21	0.585086	99.21	-0.0553829	99.21	-0.0125266	99.21	0.518552	99.21	-0.0385912	99.21	-0.0162831	99.21	0.520735	99.21	-0.0312235	99.21	-0.0106644	99.21	0.487285	99.21	-0.0432116	99.21	-0.00502267	99.21	0.531621	99.2	-0.0436236	99.2	-0.00419759	99.2	0.557893	99.2	-0.0414741	99.2	0.00214587	99.2	0.555695	99.21	-0.0200915	99.21	0.025684	99.21	0.551123	99.21
	100.8	-0.0314758	100.8	0.0050709	100.8	0.588726	100.8	-0.0559825	100.8	-0.0119476	100.8	0.521951	100.8	-0.0403915	100.8	-0.0153311	100.8	0.524339	100.8	-0.0316287	100.8	-0.0116294	100.8	0.491361	100.8	-0.0436332	100.8	-0.00416893	100.8	0.533592	100.8	-0.0436498	100.8	-0.00457919	100.8	0.563141	100.8	-0.0409724	100.8	0.0023623	100.8	0.559513	100.8	-0.0212753	100.8	0.0274445	100.8	0.554591	100.8
	102.41	-0.0308572	102.41	0.00569446	102.41	0.594208	102.41	-0.0551698	102.41	-0.0121607	102.41	0.524601	102.41	-0.0394634	102.41	-0.0139934	102.41	0.526769	102.41	-0.0335037	102.41	-0.0126296	102.41	0.495291	102.41	-0.0428938	102.41	-0.00500041	102.41	0.538129	102.41	-0.0442234	102.41	-0.00513554	102.41	0.566875	102.41	-0.0409109	102.41	0.00133924	102.41	0.562788	102.41	-0.0222269	102.41	0.026301	102.41	0.560125	102.4
	104	-0.0313381	104	0.00483016	104	0.598371	104	-0.0544987	104	-0.01141	104	0.529219	104	-0.039904	104	-0.0135805	104	0.531295	104	-0.0340349	104	-0.0125425	104	0.500216	104	-0.043199	104	-0.00342807	104	0.54179	104	-0.043738	104	-0.0043021	104	0.56989	104	-0.0402155	104	0.00146146	104	0.566774	104	-0.0220553	104	0.0270805	104	0.563937	104
	105.6	-0.0297078	105.6	0.00587105	105.6	0.60363	105.6	-0.0527648	105.6	-0.0115035	105.6	0.532334	105.61	-0.0392001	105.61	-0.0118926	105.61	0.535502	105.61	-0.0350806	105.61	-0.013669	105.61	0.503816	105.61	-0.0434335	105.61	-0.00203154	105.61	0.546416	105.61	-0.0447748	105.61	-0.00467074	105.61	0.571458	105.61	-0.0419859	105.61	0.00450809	105.61	0.570152	105.6	-0.024315	105.6	0.0250744	105.6	0.568191	105.59
	107.19	-0.0294774	107.19	0.00550116	107.19	0.607364	107.19	-0.0524813	107.19	-0.0113162	107.19	0.536376	107.2	-0.0386811	107.2	-0.0126327	107.2	0.538793	107.2	-0.0351086	107.2	-0.0140511	107.2	0.508419	107.2	-0.043615	107.2	-0.00221071	107.2	0.549616	107.2	-0.0449988	107.2	-0.00492032	107.2	0.575504	107.2	-0.0421509	107.2	0.00412709	107.2	0.574657	107.19	-0.0237076	107.19	0.026073	107.19	0.573449	107.21
	108.8	-0.0282069	108.8	0.00708203	108.8	0.61177	108.8	-0.0521621	108.8	-0.010999	108.8	0.538972	108.8	-0.0390219	108.8	-0.012211	108.8	0.542659	108.81	-0.0361465	108.81	-0.0155093	108.81	0.511123	108.81	-0.0434939	108.81	-0.00131831	108.81	0.554727	108.81	-0.0457855	108.81	-0.00611874	108.81	0.577573	108.81	-0.0449662	108.81	0.00750389	108.81	0.575462	108.8	-0.0243783	108.8	0.0251828	108.8	0.575784	108.8
	110.39	-0.0278636	110.39	0.00735818	110.39	0.615287	110.39	-0.0531404	110.39	-0.0112635	110.39	0.542851	110.39	-0.0389542	110.39	-0.0116926	110.39	0.545769	110.4	-0.0377615	110.4	-0.0155714	110.4	0.515697	110.4	-0.0439812	110.4	-0.00190038	110.4	0.55876	110.4	-0.0469693	110.4	-0.00681897	110.4	0.581407	110.4	-0.0450946	110.4	0.0102496	110.4	0.577556	110.41	-0.0240364	110.41	0.0259922	110.41	0.581263	110.39
	112	-0.027171	112	0.00783994	112	0.619296	112	-0.0548346	112	-0.0118154	112	0.54631	112	-0.039243	112	-0.0104524	112	0.548946	112	-0.0390004	112	-0.0170819	112	0.518747	112	-0.0450366	112	-0.00142259	112	0.562858	112.01	-0.0472469	112.01	-0.00659236	112.01	0.584045	112.01	-0.0459697	112.01	0.0128742	112.01	0.580754	112	-0.0243568	112	0.0252488	112	0.585569	112
	113.59	-0.027189	113.59	0.00751924	113.59	0.622731	113.59	-0.0561053	113.59	-0.011485	113.59	0.551331	113.61	-0.0393005	113.61	-0.00979935	113.61	0.552673	113.61	-0.0399349	113.61	-0.0166948	113.61	0.523758	113.61	-0.0459613	113.61	-0.00224804	113.61	0.566631	113.6	-0.0473868	113.6	-0.00717724	113.6	0.587084	113.6	-0.0465242	113.6	0.0131069	113.6	0.584082	113.61	-0.0242753	113.61	0.0256573	113.61	0.591873	113.61
	115.2	-0.0269432	115.2	0.00778508	115.2	0.625381	115.2	-0.0570061	115.2	-0.011191	115.2	0.554959	115.2	-0.0403115	115.2	-0.00926321	115.2	0.558015	115.2	-0.0407167	115.2	-0.0163861	115.2	0.526938	115.2	-0.0478449	115.2	-0.00238351	115.2	0.570692	115.2	-0.0476359	115.2	-0.0069761	115.2	0.590774	115.2	-0.0467067	115.2	0.0122895	115.2	0.587073	115.2	-0.0252026	115.2	0.0267859	115.2	0.595097	115.2
	116.82	-0.0263515	116.82	0.00904183	116.82	0.629917	116.82	-0.057142	116.82	-0.0110821	116.82	0.558715	116.8	-0.0415517	116.8	-0.00833781	116.8	0.560737	116.81	-0.0403885	116.81	-0.0157739	116.81	0.528857	116.81	-0.0488966	116.81	-0.00362244	116.81	0.575086	116.82	-0.0494132	116.82	-0.00848009	116.82	0.594044	116.82	-0.0466742	116.82	0.0110557	116.82	0.591044	116.8	-0.0250419	116.8	0.02555	116.8	0.601241	116.8
	118.4	-0.0275064	118.4	0.00875944	118.4	0.632035	118.4	-0.0576622	118.4	-0.0103364	118.4	0.561752	118.4	-0.0409783	118.4	-0.00756773	118.4	0.565179	118.4	-0.0397796	118.4	-0.0147005	118.4	0.532523	118.4	-0.0495042	118.4	-0.00334325	118.4	0.578977	118.4	-0.0488103	118.4	-0.00801107	118.4	0.597227	118.4	-0.0472812	118.4	0.00895047	118.4	0.595305	118.4	-0.0254198	118.4	0.025601	118.4	0.60393	118.39
	120	-0.0269683	120	0.00964092	120	0.637596	120	-0.0567863	120	-0.0102595	120	0.565509	120	-0.042337	120	-0.0062725	120	0.569294	120.01	-0.0408038	120.01	-0.0161408	120.01	0.535449	120.01	-0.0495807	120.01	-0.00409001	120.01	0.583678	120.01	-0.0488143	120.01	-0.00903427	120.01	0.600029	120.01	-0.048087	120.01	0.00884764	120.01	0.598138	120	-0.0257286	120	0.0243743	120	0.608442	120
	121.61	-0.0284648	121.61	0.00918444	121.61	0.640809	121.61	-0.0576661	121.61	-0.0107877	121.61	0.569202	121.6	-0.0435423	121.6	-0.00567117	121.6	0.573523	121.6	-0.0416086	121.6	-0.0157609	121.6	0.539547	121.6	-0.0505174	121.6	-0.0048048	121.6	0.587679	121.6	-0.0486583	121.6	-0.00918897	121.6	0.603927	121.6	-0.0476125	121.6	0.00780052	121.6	0.602373	121.61	-0.0251504	121.61	0.0246934	121.61	0.610956	121.61
	123.2	-0.0298311	123.2	0.0107407	123.2	0.645198	123.2	-0.0580562	123.2	-0.0106514	123.2	0.574318	123.2	-0.0448384	123.2	-0.00538743	123.2	0.576469	123.21	-0.0438458	123.21	-0.0162903	123.21	0.541781	123.21	-0.0507661	123.21	-0.00436328	123.21	0.592454	123.21	-0.0487333	123.21	-0.00982623	123.21	0.6062	123.21	-0.0497186	123.21	0.0105753	123.21	0.605032	123.2	-0.0253453	123.2	0.0245747	123.2	0.61647	123.2
	124.79	-0.0319632	124.79	0.0102442	124.79	0.648471	124.79	-0.0582085	124.79	-0.0104454	124.79	0.576741	124.81	-0.0458033	124.81	-0.00599147	124.81	0.580706	124.8	-0.0430896	124.8	-0.0143914	124.8	0.545663	124.8	-0.0508078	124.8	-0.00532108	124.8	0.595099	124.8	-0.0493509	124.8	-0.00991979	124.8	0.609868	124.8	-0.0481946	124.8	0.0089807	124.8	0.609129	124.81	-0.0257519	124.81	0.0259504	124.81	0.620424	124.81
	126.4	-0.033311	126.4	0.011564	126.4	0.653109	126.4	-0.0573483	126.4	-0.0112501	126.4	0.57889	126.4	-0.0468034	126.4	-0.00665438	126.4	0.584949	126.4	-0.0426747	126.4	-0.0143064	126.4	0.547208	126.4	-0.050458	126.4	-0.00645947	126.4	0.59832	126.4	-0.0509705	126.4	-0.0102203	126.4	0.61337	126.4	-0.0500742	126.4	0.0101703	126.4	0.611717	126.4	-0.0254169	126.4	0.0251571	126.4	0.623948	126.4
	127.99	-0.0345562	127.99	0.0117001	127.99	0.656447	127.99	-0.0582449	127.99	-0.0106104	127.99	0.581649	128.01	-0.0474291	128.01	-0.00672393	128.01	0.588281	128.01	-0.0420803	128.01	-0.013245	128.01	0.551144	128.01	-0.0503427	128.01	-0.00610128	128.01	0.601414	128.01	-0.0508885	128.01	-0.0106196	128.01	0.617732	128.01	-0.0491357	128.01	0.00698199	128.01	0.616493	127.99	-0.0246527	127.99	0.0255032	127.99	0.629486	128
	129.6	-0.0350494	129.6	0.0139004	129.6	0.659882	129.6	-0.0592486	129.6	-0.0112074	129.6	0.584495	129.6	-0.0477968	129.6	-0.00712981	129.6	0.590179	129.6	-0.0420174	129.6	-0.0140465	129.6	0.553234	129.6	-0.0499592	129.6	-0.0050242	129.6	0.603628	129.6	-0.0518707	129.6	-0.0107575	129.6	0.620442	129.6	-0.0498576	129.6	0.00766798	129.6	0.62005	129.6	-0.0260248	129.6	0.0257973	129.6	0.631938	129.6
	131.2	-0.0363845	131.2	0.0138819	131.2	0.662669	131.2	-0.0601884	131.2	-0.0117798	131.2	0.58751	131.2	-0.0487283	131.2	-0.00696433	131.2	0.59278	131.21	-0.0422574	131.21	-0.0126266	131.21	0.558553	131.21	-0.0495259	131.21	-0.00617716	131.21	0.606305	131.21	-0.0519747	131.21	-0.0112081	131.21	0.626011	131.21	-0.0483791	131.21	0.0069779	131.21	0.623454	131.2	-0.0268565	131.2	0.0252184	131.2	0.637664	131.2
	132.79	-0.0361935	132.79	0.0144125	132.79	0.665886	132.79	-0.0600146	132.79	-0.0116278	132.79	0.590377	132.8	-0.0484324	132.8	-0.00750521	132.8	0.596508	132.8	-0.0421454	132.8	-0.0135184	132.8	0.561505	132.8	-0.0501211	132.8	-0.00546225	132.8	0.607648	132.8	-0.0523762	132.8	-0.0117178	132.8	0.629726	132.8	-0.0474473	132.8	0.00904664	132.8	0.625457	132.81	-0.0277261	132.81	0.0258532	132.81	0.639749	132.79
	134.4	-0.0366734	134.4	0.0156932	134.4	0.668981	134.4	-0.0597523	134.4	-0.012684	134.4	0.593723	134.4	-0.0468299	134.4	-0.00695977	134.4	0.598044	134.41	-0.0429888	134.41	-0.014029	134.41	0.564828	134.41	-0.0491792	134.41	-0.00597511	134.41	0.611823	134.41	-0.0530721	134.41	-0.0118477	134.41	0.633204	134.41	-0.0483288	134.41	0.00867639	134.41	0.62721	134.4	-0.027152	134.4	0.0242487	134.4	0.643546	134.38
	136.01	-0.0366333	136.01	0.0160499	136.01	0.672009	136.01	-0.0602298	136.01	-0.0127562	136.01	0.597223	135.99	-0.0469006	135.99	-0.00785125	135.99	0.601906	136	-0.0426131	136	-0.0128	136	0.568745	136	-0.048965	136	-0.00470946	136	0.613831	136	-0.0530086	136	-0.0123484	136	0.636162	136	-0.0479532	136	0.00937526	136	0.63012	136.01	-0.0269007	136.01	0.0251023	136.01	0.644362	136.01
	137.6	-0.0361062	137.6	0.0175915	137.6	0.67603	137.6	-0.0614539	137.6	-0.0129183	137.6	0.599833	137.6	-0.0463886	137.6	-0.00752948	137.6	0.604696	137.6	-0.043694	137.6	-0.0131674	137.6	0.571047	137.6	-0.0472379	137.6	-0.00540467	137.6	0.616614	137.6	-0.0538978	137.6	-0.0137412	137.6	0.638424	137.6	-0.0494462	137.6	0.0100053	137.6	0.632065	137.6	-0.0271056	137.6	0.0233086	137.6	0.647567	137.6
	139.21	-0.0374628	139.21	0.0173865	139.21	0.678373	139.21	-0.0627988	139.21	-0.0131191	139.21	0.604251	139.21	-0.0463356	139.21	-0.0104053	139.21	0.607956	139.21	-0.0432704	139.21	-0.0130634	139.21	0.574237	139.21	-0.0473429	139.21	-0.00494558	139.21	0.617627	139.21	-0.0537761	139.21	-0.0139785	139.21	0.642688	139.21	-0.0491735	139.21	0.00739235	139.21	0.635171	139.21	-0.0263268	139.21	0.0254313	139.21	0.650797	139.19
	140.8	-0.0359072	140.8	0.0181872	140.8	0.683322	140.8	-0.063563	140.8	-0.0140314	140.8	0.607319	140.8	-0.0454625	140.8	-0.0107337	140.8	0.610435	140.8	-0.0440428	140.8	-0.013678	140.8	0.575806	140.8	-0.0467953	140.8	-0.00503182	140.8	0.621324	140.8	-0.0539736	140.8	-0.0156534	140.8	0.645366	140.8	-0.0492221	140.8	0.00935429	140.8	0.636236	140.8	-0.0263952	140.8	0.0234264	140.8	0.652541	140.8
	142.4	-0.0365901	142.4	0.0171104	142.4	0.685448	142.4	-0.0653746	142.4	-0.0147537	142.4	0.611486	142.41	-0.0452731	142.41	-0.0123131	142.41	0.6117	142.41	-0.0434122	142.41	-0.0127873	142.41	0.579048	142.41	-0.0478872	142.41	-0.00630449	142.41	0.623243	142.41	-0.053759	142.41	-0.0157085	142.41	0.649651	142.41	-0.0475356	142.41	0.00764083	142.41	0.640161	142.4	-0.025715	142.4	0.0237004	142.4	0.656142	142.4
	143.99	-0.0354978	143.99	0.0167372	143.99	0.689054	143.99	-0.0657208	143.99	-0.0149164	143.99	0.615712	144	-0.0453379	144	-0.0126532	144	0.613354	144	-0.0434015	144	-0.0131775	144	0.581562	144	-0.0496943	144	-0.00634756	144	0.627283	144	-0.0522879	144	-0.0154573	144	0.652154	144	-0.0483266	144	0.00962359	144	0.642512	143.99	-0.0267708	143.99	0.0221561	143.99	0.658498	144.01
	145.6	-0.0356179	145.6	0.0145773	145.6	0.69072	145.6	-0.0664283	145.6	-0.0151706	145.6	0.619275	145.6	-0.0455549	145.6	-0.0130761	145.6	0.615275	145.61	-0.0427088	145.61	-0.0121856	145.61	0.584759	145.61	-0.0499364	145.61	-0.0065762	145.61	0.630129	145.61	-0.0511747	145.61	-0.016138	145.61	0.654475	145.61	-0.047235	145.61	0.00690152	145.61	0.646844	145.6	-0.0270498	145.6	0.0224585	145.6	0.661466	145.6
	147.19	-0.0344548	147.19	0.0139284	147.19	0.693924	147.19	-0.0659711	147.19	-0.0154559	147.19	0.622216	147.19	-0.0461654	147.19	-0.012244	147.19	0.617098	147.2	-0.0431322	147.2	-0.0112507	147.2	0.585927	147.2	-0.0508809	147.2	-0.00654276	147.2	0.632431	147.2	-0.0507157	147.2	-0.0163015	147.2	0.656674	147.2	-0.0477496	147.2	0.00710003	147.2	0.650538	147.21	-0.0266426	147.21	0.0215538	147.21	0.661478	147.21
	148.8	-0.0340783	148.8	0.0113962	148.8	0.697316	148.8	-0.0660016	148.8	-0.0155642	148.8	0.624771	148.8	-0.0463789	148.8	-0.0126568	148.8	0.619171	148.8	-0.042284	148.8	-0.0111792	148.8	0.58835	148.8	-0.0505992	148.8	-0.00705046	148.8	0.635176	148.81	-0.0504686	148.81	-0.0166668	148.81	0.658583	148.81	-0.0479111	148.81	0.00788126	148.81	0.654126	148.8	-0.0259214	148.8	0.0204301	148.8	0.664913	148.8
	150.39	-0.0337466	150.39	0.0102802	150.39	0.699739	150.39	-0.0655977	150.39	-0.0152754	150.39	0.626831	150.41	-0.0465442	150.41	-0.0123384	150.41	0.623411	150.41	-0.0421157	150.41	-0.0117167	150.41	0.59063	150.41	-0.0508767	150.41	-0.00639763	150.41	0.638282	150.4	-0.048664	150.4	-0.0145515	150.4	0.660884	150.4	-0.0470654	150.4	0.00697652	150.4	0.657212	150.41	-0.0263629	150.41	0.0213118	150.41	0.66422	150.39
	152	-0.0338862	152	0.00960047	152	0.703818	152	-0.0656703	152	-0.0157334	152	0.629337	152	-0.0483247	152	-0.0121879	152	0.627295	152	-0.0438142	152	-0.0128986	152	0.592868	152	-0.050837	152	-0.00629386	152	0.640636	152	-0.0491386	152	-0.0153797	152	0.663399	152	-0.0469759	152	0.00640591	152	0.659078	152	-0.0267249	152	0.0215879	152	0.667424	152
	153.6	-0.0348194	153.6	0.00865491	153.6	0.704932	153.6	-0.0669047	153.6	-0.0164274	153.6	0.631443	153.61	-0.0491704	153.61	-0.0117044	153.61	0.630785	153.61	-0.0441438	153.61	-0.0123322	153.61	0.595979	153.61	-0.0520996	153.61	-0.00617197	153.61	0.643807	153.61	-0.0489621	153.61	-0.0139419	153.61	0.666218	153.61	-0.0477052	153.61	0.00559628	153.61	0.662031	153.6	-0.0269553	153.6	0.0225649	153.6	0.668138	153.6
	155.2	-0.0338712	155.2	0.00883926	155.2	0.708645	155.2	-0.0665245	155.2	-0.0156405	155.2	0.634167	155.2	-0.0505111	155.2	-0.0123718	155.2	0.634553	155.2	-0.0443682	155.2	-0.012753	155.2	0.59821	155.2	-0.052312	155.2	-0.00705131	155.2	0.647667	155.2	-0.0498358	155.2	-0.0129487	155.2	0.668526	155.2	-0.0488977	155.2	0.00554319	155.2	0.665036	155.21	-0.0278308	155.21	0.0236194	155.21	0.672147	155.19
	156.8	-0.0345894	156.8	0.00731836	156.8	0.709281	156.8	-0.065974	156.8	-0.0155515	156.8	0.635004	156.8	-0.0500872	156.8	-0.0139395	156.8	0.637983	156.81	-0.0435217	156.81	-0.0114477	156.81	0.600055	156.81	-0.0528643	156.81	-0.00705312	156.81	0.649443	156.81	-0.0490705	156.81	-0.0113825	156.81	0.671913	156.81	-0.0484765	156.81	0.00296582	156.81	0.668182	156.8	-0.027959	156.8	0.0241011	156.8	0.674209	156.8
	158.39	-0.0332965	158.39	0.0085321	158.39	0.711848	158.39	-0.06637	158.39	-0.015632	158.39	0.636825	158.4	-0.0506309	158.4	-0.0149748	158.4	0.641304	158.4	-0.0438153	158.4	-0.0125707	158.4	0.602257	158.4	-0.0540675	158.4	-0.0071529	158.4	0.653017	158.4	-0.0497689	158.4	-0.0118115	158.4	0.674052	158.4	-0.0501356	158.4	0.0035156	158.4	0.670875	158.41	-0.027307	158.41	0.023156	158.41	0.676104	158.41
	160	-0.0324437	160	0.0086076	160	0.712204	160	-0.0671184	160	-0.0152292	160	0.638969	160	-0.0508758	160	-0.015078	160	0.643515	160.01	-0.0434604	160.01	-0.0118628	160.01	0.6063	160.01	-0.0551012	160.01	-0.00688204	160.01	0.655443	160.01	-0.0502049	160.01	-0.0106898	160.01	0.677235	160.01	-0.0479322	160.01	0.00040162	160.01	0.676149	159.98	-0.0272512	159.98	0.0249339	159.98	0.679093	160
	161.59	-0.0314321	161.59	0.0104979	161.59	0.715025	161.59	-0.0658954	161.59	-0.015855	161.59	0.640554	161.59	-0.052192	161.59	-0.0157434	161.59	0.645635	161.61	-0.0438834	161.61	-0.0129699	161.61	0.608072	161.61	-0.0554276	161.61	-0.00633117	161.61	0.658129	161.6	-0.0506576	161.6	-0.010806	161.6	0.678444	161.6	-0.0501303	161.6	0.00338646	161.6	0.677576	161.61	-0.0277943	161.61	0.0237988	161.61	0.680337	161.59
	163.2	-0.0318357	163.2	0.0101803	163.2	0.715716	163.2	-0.0653161	163.2	-0.0156779	163.2	0.642463	163.2	-0.0514723	163.2	-0.0152052	163.2	0.64852	163.2	-0.0433981	163.2	-0.0131202	163.2	0.613008	163.2	-0.055759	163.2	-0.00752796	163.2	0.659839	163.2	-0.0517607	163.2	-0.0106377	163.2	0.682671	163.2	-0.0495889	163.2	0.00195076	163.2	0.681081	163.2	-0.0273349	163.2	0.0233518	163.2	0.683562	163.2
	164.81	-0.0314419	164.81	0.0116237	164.81	0.718261	164.81	-0.0648068	164.81	-0.0157911	164.81	0.645019	164.81	-0.0509687	164.81	-0.0163588	164.81	0.651822	164.81	-0.0439406	164.81	-0.014275	164.81	0.614163	164.81	-0.0555341	164.81	-0.00693658	164.81	0.662461	164.81	-0.053127	164.81	-0.0105283	164.81	0.684983	164.81	-0.0507421	164.81	0.0034107	164.81	0.681652	164.8	-0.0270761	164.8	0.0247255	164.8	0.683711	164.8
	166.4	-0.0323348	166.4	0.012596	166.4	0.7203	166.4	-0.0658177	166.4	-0.016411	166.4	0.646809	166.4	-0.0510922	166.4	-0.017097	166.4	0.654546	166.4	-0.0442658	166.4	-0.0144508	166.4	0.617683	166.4	-0.0547593	166.4	-0.00720206	166.4	0.664588	166.4	-0.0546001	166.4	-0.0108779	166.4	0.687189	166.4	-0.0511307	166.4	0.00225522	166.4	0.68407	166.4	-0.0257833	166.4	0.0238159	166.4	0.688293	166.4
	168	-0.0319793	168	0.0145285	168	0.723066	168	-0.0658258	168	-0.0158849	168	0.649286	168.01	-0.051672	168.01	-0.0192609	168.01	0.658347	168.01	-0.0442461	168.01	-0.0139993	168.01	0.619725	168.01	-0.055436	168.01	-0.00649283	168.01	0.665235	168.01	-0.0545995	168.01	-0.0106559	168.01	0.689232	168.01	-0.0501341	168.01	-0.00027796	168.01	0.686393	168	-0.0260767	168	0.0242793	168	0.689609	168
	169.59	-0.0327065	169.59	0.0163989	169.59	0.72518	169.59	-0.0660065	169.59	-0.016164	169.59	0.652399	169.6	-0.0520608	169.6	-0.0210435	169.6	0.660421	169.6	-0.0453494	169.6	-0.015219	169.6	0.621407	169.6	-0.0548053	169.6	-0.00690748	169.6	0.667543	169.6	-0.0548284	169.6	-0.0101939	169.6	0.691481	169.6	-0.0502882	169.6	-0.00311679	169.6	0.688624	169.59	-0.0268467	169.59	0.0237665	169.59	0.693516	169.61
	171.2	-0.0329902	171.2	0.0163975	171.2	0.725984	171.2	-0.0655091	171.2	-0.0165566	171.2	0.655402	171.2	-0.0514887	171.2	-0.0227146	171.2	0.662943	171.21	-0.0442474	171.21	-0.0153872	171.21	0.622753	171.21	-0.0562527	171.21	-0.00654941	171.21	0.668389	171.21	-0.0548967	171.21	-0.0100368	171.21	0.694422	171.21	-0.0487529	171.21	-0.00501329	171.21	0.692781	171.2	-0.0275658	171.2	0.0239192	171.2	0.695408	171.2
	172.81	-0.0312922	172.81	0.0179702	172.81	0.728988	172.81	-0.0653263	172.81	-0.016815	172.81	0.657403	172.81	-0.0511134	172.81	-0.0230859	172.81	0.663395	172.81	-0.0443253	172.81	-0.0169238	172.81	0.624475	172.81	-0.0560897	172.81	-0.0070194	172.81	0.672104	172.8	-0.0561168	172.8	-0.0112797	172.8	0.696088	172.8	-0.0489688	172.8	-0.00303325	172.8	0.694657	172.81	-0.0272221	172.81	0.0211126	172.81	0.698112	172.81
	174.4	-0.0318194	174.4	0.0175618	174.4	0.731027	174.4	-0.0657317	174.4	-0.0173104	174.4	0.66006	174.4	-0.050379	174.4	-0.0238866	174.4	0.66493	174.4	-0.044183	174.4	-0.0170265	174.4	0.627421	174.4	-0.0570552	174.4	-0.00706062	174.4	0.67401	174.4	-0.0561253	174.4	-0.0114867	174.4	0.699063	174.4	-0.0495342	174.4	-0.00450862	174.4	0.69751	174.4	-0.0274182	174.4	0.0215525	174.4	0.701623	174.4
	176.01	-0.0317924	176.01	0.0187411	176.01	0.735551	176.01	-0.0652111	176.01	-0.0176351	176.01	0.662598	176.01	-0.049452	176.01	-0.0232642	176.01	0.665183	176.01	-0.044396	176.01	-0.0169709	176.01	0.629059	176.01	-0.0577433	176.01	-0.00745128	176.01	0.677065	176	-0.0561666	176	-0.012194	176	0.699875	176	-0.051356	176	-0.00162318	176	0.697717	176.01	-0.0287967	176.01	0.0197334	176.01	0.70352	176.01
	177.6	-0.0324274	177.6	0.0176177	177.6	0.73724	177.6	-0.0653496	177.6	-0.0172906	177.6	0.664194	177.6	-0.0485369	177.6	-0.0232404	177.6	0.666515	177.6	-0.0436813	177.6	-0.0163164	177.6	0.632155	177.6	-0.0568119	177.6	-0.00768496	177.6	0.678728	177.6	-0.0558622	177.6	-0.0129673	177.6	0.702657	177.6	-0.0511732	177.6	-0.00248982	177.6	0.699623	177.6	-0.0282662	177.6	0.0200652	177.6	0.706563	177.6
	179.2	-0.0310566	179.2	0.0182262	179.2	0.741895	179.2	-0.0662255	179.2	-0.0175573	179.2	0.665637	179.21	-0.0478995	179.21	-0.0225977	179.21	0.667802	179.21	-0.044928	179.21	-0.0172847	179.21	0.633392	179.21	-0.0560724	179.21	-0.00750535	179.21	0.680199	179.21	-0.0563165	179.21	-0.0134166	179.21	0.704949	179.21	-0.0531436	179.21	0.00092466	179.21	0.700033	179.2	-0.0284141	179.2	0.0191124	179.2	0.70849	179.2
	180.79	-0.0316549	180.79	0.0171623	180.79	0.744066	180.79	-0.067586	180.79	-0.0180292	180.79	0.666316	180.8	-0.048367	180.8	-0.023332	180.8	0.670529	180.8	-0.0441339	180.8	-0.0181519	180.8	0.635886	180.8	-0.0552427	180.8	-0.00787217	180.8	0.682947	180.8	-0.055967	180.8	-0.0130334	180.8	0.7071	180.8	-0.0527576	180.8	0.00145804	180.8	0.702231	180.81	-0.029257	180.81	0.0191341	180.81	0.710402	180.79
	182.4	-0.0311095	182.4	0.0187917	182.4	0.747098	182.4	-0.0669598	182.4	-0.0179755	182.4	0.66815	182.4	-0.0489469	182.4	-0.0236872	182.4	0.67276	182.41	-0.0435775	182.41	-0.0184361	182.41	0.637872	182.41	-0.0569707	182.41	-0.0073879	182.41	0.685337	182.41	-0.0553588	182.41	-0.0133125	182.41	0.708863	182.41	-0.0535721	182.41	0.00023887	182.41	0.703665	182.4	-0.0298168	182.4	0.0192995	182.4	0.712208	182.39
	183.99	-0.0307434	183.99	0.0186277	183.99	0.749989	183.99	-0.0678886	183.99	-0.0183697	183.99	0.670519	183.99	-0.0483831	183.99	-0.0245035	183.99	0.673907	184	-0.0450424	184	-0.0195435	184	0.639935	184	-0.0565325	184	-0.00801538	184	0.687176	184	-0.0561163	184	-0.0155572	184	0.709835	184	-0.0557367	184	0.00110367	184	0.70477	184.01	-0.031556	184.01	0.0188482	184.01	0.71723	184.01
	185.6	-0.0288966	185.6	0.0192799	185.6	0.751568	185.6	-0.0681359	185.6	-0.0188813	185.6	0.672669	185.6	-0.0474102	185.6	-0.0239811	185.6	0.675136	185.6	-0.0454008	185.6	-0.0189203	185.6	0.643296	185.6	-0.0577225	185.6	-0.00810378	185.6	0.689592	185.61	-0.0563278	185.61	-0.0155765	185.61	0.711613	185.61	-0.0564288	185.61	0.00264615	185.61	0.707146	185.6	-0.0316452	185.6	0.0194729	185.6	0.719347	185.6
	187.21	-0.0282437	187.21	0.0198142	187.21	0.754658	187.21	-0.0680514	187.21	-0.0187402	187.21	0.675271	187.19	-0.0464229	187.19	-0.025225	187.19	0.676747	187.21	-0.0464964	187.21	-0.0196075	187.21	0.644919	187.21	-0.0585837	187.21	-0.00925112	187.21	0.69314	187.2	-0.056244	187.2	-0.0169896	187.2	0.713463	187.2	-0.0564863	187.2	0.00235747	187.2	0.709262	187.19	-0.0319993	187.19	0.0188621	187.19	0.724011	187.19
	188.8	-0.0286175	188.8	0.0196446	188.8	0.756132	188.8	-0.0684291	188.8	-0.0192304	188.8	0.678263	188.8	-0.045322	188.8	-0.0250956	188.8	0.67753	188.8	-0.0466948	188.8	-0.0198396	188.8	0.64681	188.8	-0.0596724	188.8	-0.00851533	188.8	0.694114	188.8	-0.0555538	188.8	-0.0161144	188.8	0.715421	188.8	-0.0567792	188.8	0.0031976	188.8	0.711563	188.8	-0.0322388	188.8	0.0187966	188.8	0.726074	188.8
	190.4	-0.0270093	190.4	0.0216164	190.4	0.760685	190.4	-0.0686488	190.4	-0.0192258	190.4	0.680598	190.39	-0.0457254	190.39	-0.0246973	190.39	0.680328	190.41	-0.0470872	190.41	-0.0203696	190.41	0.649127	190.41	-0.0602604	190.41	-0.00864151	190.41	0.696383	190.41	-0.0567936	190.41	-0.017159	190.41	0.71616	190.41	-0.0573747	190.41	0.00519974	190.41	0.71347	190.4	-0.0326254	190.4	0.0174638	190.4	0.727619	190.4
	192	-0.0272339	192	0.021495	192	0.762628	192	-0.0686165	192	-0.0194704	192	0.682491	192	-0.0470171	192	-0.024605	192	0.681187	192	-0.0467259	192	-0.0199675	192	0.651474	192	-0.0604359	192	-0.0077103	192	0.698092	192	-0.0568562	192	-0.0158393	192	0.718231	192	-0.0569866	192	0.00490136	192	0.7176	192.01	-0.0330596	192.01	0.0174478	192.01	0.730722	192.01
	193.6	-0.0269115	193.6	0.0238984	193.6	0.766946	193.6	-0.0679341	193.6	-0.0194906	193.6	0.684947	193.6	-0.0483583	193.6	-0.0243265	193.6	0.684565	193.61	-0.0482026	193.61	-0.0217209	193.61	0.652181	193.61	-0.060918	193.61	-0.00724877	193.61	0.700268	193.61	-0.0575897	193.61	-0.0157243	193.61	0.718486	193.61	-0.0584817	193.61	0.00957157	193.61	0.71865	193.6	-0.0333279	193.6	0.0157692	193.6	0.732606	193.6
	195.19	-0.0272891	195.19	0.0232569	195.19	0.769336	195.19	-0.0697656	195.19	-0.0204065	195.19	0.687514	195.2	-0.0486839	195.2	-0.0235017	195.2	0.687284	195.2	-0.0482503	195.2	-0.0219493	195.2	0.655407	195.2	-0.0614407	195.2	-0.00816241	195.2	0.701885	195.2	-0.0594663	195.2	-0.0161406	195.2	0.720014	195.2	-0.0577978	195.2	0.00817534	195.2	0.722434	195.21	-0.0339379	195.21	0.016327	195.21	0.735274	195.21
	196.8	-0.0278483	196.8	0.0247032	196.8	0.772194	196.8	-0.071546	196.8	-0.0211569	196.8	0.689559	196.82	-0.0508192	196.82	-0.0245197	196.82	0.690345	196.81	-0.0489863	196.81	-0.0221587	196.81	0.656073	196.81	-0.0618278	196.81	-0.00732976	196.81	0.704059	196.81	-0.0599205	196.81	-0.0168034	196.81	0.721164	196.81	-0.0579621	196.81	0.00879744	196.81	0.723775	196.78	-0.0343788	196.78	0.0165919	196.78	0.738031	196.8
	198.41	-0.0282132	198.41	0.024061	198.41	0.773607	198.41	-0.0724107	198.41	-0.0209229	198.41	0.691425	198.41	-0.0524447	198.41	-0.0242442	198.41	0.692837	198.41	-0.0489305	198.41	-0.0214571	198.41	0.659324	198.41	-0.0622489	198.41	-0.00755133	198.41	0.705435	198.41	-0.0606923	198.41	-0.0171433	198.41	0.722492	198.41	-0.0570012	198.41	0.00584522	198.41	0.727133	198.41	-0.0334147	198.41	0.0145709	198.41	0.741597	198.41
	200	-0.0275466	200	0.0246823	200	0.775077	200	-0.0724126	200	-0.0213894	200	0.694043	200	-0.0534173	200	-0.0234765	200	0.69612	200	-0.0498138	200	-0.0211632	200	0.660328	200	-0.0633095	200	-0.00686395	200	0.707449	200	-0.0591746	200	-0.0163516	200	0.724781	200	-0.0574532	200	0.00399365	200	0.72919	200	-0.0342522	200	0.0148944	200	0.742114	200
	201.61	-0.0278245	201.61	0.0232457	201.61	0.776581	201.61	-0.0726768	201.61	-0.0218655	201.61	0.695852	201.59	-0.0539447	201.59	-0.023392	201.59	0.69763	201.61	-0.0506578	201.61	-0.0216931	201.61	0.662571	201.61	-0.0622289	201.61	-0.00891249	201.61	0.710064	201.61	-0.0601114	201.61	-0.0155596	201.61	0.726351	201.61	-0.058135	201.61	0.00428897	201.61	0.731041	201.6	-0.034781	201.6	0.0144462	201.6	0.744745	201.6
	203.2	-0.0261323	203.2	0.0218243	203.2	0.77795	203.2	-0.0728881	203.2	-0.0216348	203.2	0.69733	203.2	-0.0542294	203.2	-0.0222235	203.2	0.701356	203.2	-0.0507489	203.2	-0.0224064	203.2	0.663632	203.2	-0.0627154	203.2	-0.00878641	203.2	0.71226	203.2	-0.0604323	203.2	-0.0159167	203.2	0.728077	203.2	-0.058924	203.2	0.00572055	203.2	0.733332	203.2	-0.0351775	203.2	0.0153673	203.2	0.745845	203.2
	204.8	-0.0267397	204.8	0.0213805	204.8	0.780906	204.8	-0.0729912	204.8	-0.021357	204.8	0.698982	204.81	-0.0549398	204.81	-0.0227317	204.81	0.702968	204.81	-0.0503159	204.81	-0.0225362	204.81	0.665523	204.81	-0.0615732	204.81	-0.00924169	204.81	0.714964	204.81	-0.0614208	204.81	-0.0172285	204.81	0.728953	204.81	-0.0604136	204.81	0.00611184	204.81	0.732923	204.8	-0.0348119	204.8	0.0154794	204.8	0.748643	204.8
	206.39	-0.0270929	206.39	0.0199376	206.39	0.783551	206.39	-0.0730331	206.39	-0.0220129	206.39	0.700477	206.4	-0.0543093	206.4	-0.0216323	206.4	0.704731	206.4	-0.0513496	206.4	-0.0218428	206.4	0.667375	206.4	-0.0605845	206.4	-0.00983299	206.4	0.716222	206.4	-0.0606456	206.4	-0.0175679	206.4	0.732424	206.4	-0.0607263	206.4	0.00551909	206.4	0.733287	206.41	-0.0353977	206.41	0.017246	206.41	0.749287	206.39
	208	-0.0262081	208	0.0208762	208	0.786995	208	-0.0731661	208	-0.0214392	208	0.701768	208	-0.0543878	208	-0.0205469	208	0.705713	208.01	-0.0516809	208.01	-0.0218498	208.01	0.668772	208.01	-0.0596222	208.01	-0.0111041	208.01	0.718805	208.01	-0.0616167	208.01	-0.0180578	208.01	0.734477	208.01	-0.0623378	208.01	0.00787148	208.01	0.731774	208	-0.0360889	208	0.0167184	208	0.749977	207.98
	209.61	-0.0258678	209.61	0.019623	209.61	0.786977	209.61	-0.0737974	209.61	-0.0200191	209.61	0.702581	209.59	-0.0547675	209.59	-0.0208525	209.59	0.708257	209.61	-0.0510621	209.61	-0.0211458	209.61	0.671716	209.61	-0.0586437	209.61	-0.0111486	209.61	0.72015	209.61	-0.0596704	209.61	-0.0179131	209.61	0.738502	209.61	-0.0617313	209.61	0.00866228	209.61	0.73229	209.61	-0.0355989	209.61	0.0185976	209.61	0.752281	209.61
	211.2	-0.0243112	211.2	0.0201779	211.2	0.790096	211.2	-0.073853	211.2	-0.0209579	211.2	0.704575	211.2	-0.055912	211.2	-0.0197246	211.2	0.709802	211.2	-0.05078	211.2	-0.0220293	211.2	0.672665	211.2	-0.0579049	211.2	-0.0117608	211.2	0.721099	211.2	-0.0593655	211.2	-0.0174065	211.2	0.738781	211.2	-0.0632518	211.2	0.0118356	211.2	0.733528	211.18	-0.0366206	211.18	0.0185215	211.18	0.752676	211.2
	212.81	-0.0250251	212.81	0.0184713	212.81	0.790396	212.81	-0.0732724	212.81	-0.0205185	212.81	0.706223	212.81	-0.056515	212.81	-0.0199897	212.81	0.711587	212.81	-0.0489586	212.81	-0.0208377	212.81	0.676346	212.81	-0.0581894	212.81	-0.0127205	212.81	0.723005	212.8	-0.0581068	212.8	-0.0173957	212.8	0.740933	212.8	-0.0624977	212.8	0.00980329	212.8	0.735654	212.81	-0.0360332	212.81	0.019361	212.81	0.754142	212.79
	214.4	-0.0246394	214.4	0.0190019	214.4	0.792938	214.4	-0.0720366	214.4	-0.0202411	214.4	0.708313	214.4	-0.0552579	214.4	-0.0195928	214.4	0.711625	214.4	-0.0484023	214.4	-0.0218707	214.4	0.678412	214.4	-0.0591964	214.4	-0.0129888	214.4	0.724452	214.4	-0.0577298	214.4	-0.0176553	214.4	0.741541	214.4	-0.0626889	214.4	0.0102723	214.4	0.737311	214.41	-0.0352527	214.41	0.0198038	214.41	0.75653	214.4
	216	-0.0246198	216	0.0184222	216	0.794067	216	-0.072345	216	-0.0197532	216	0.710342	216.01	-0.0536375	216.01	-0.01991	216.01	0.712089	216.01	-0.0488797	216.01	-0.0215855	216.01	0.680786	216.01	-0.0583972	216.01	-0.0137277	216.01	0.726386	216.01	-0.0582351	216.01	-0.0186107	216.01	0.742938	216.01	-0.0621828	216.01	0.0115283	216.01	0.739258	216	-0.0351665	216	0.0204168	216	0.759169	216
	217.6	-0.0241808	217.6	0.0198657	217.6	0.796007	217.6	-0.0723276	217.6	-0.0186894	217.6	0.712143	217.6	-0.0532846	217.6	-0.0185141	217.6	0.713092	217.6	-0.0480561	217.6	-0.0218832	217.6	0.68344	217.6	-0.0592183	217.6	-0.0141394	217.6	0.72819	217.6	-0.0576585	217.6	-0.0180427	217.6	0.744469	217.6	-0.0607437	217.6	0.0117306	217.6	0.741545	217.61	-0.0342035	217.61	0.0213107	217.61	0.759843	217.61
	219.2	-0.0248459	219.2	0.0197213	219.2	0.79884	219.2	-0.0736964	219.2	-0.0174645	219.2	0.714374	219.2	-0.0531185	219.2	-0.0180214	219.2	0.713052	219.21	-0.0479736	219.21	-0.022367	219.21	0.68527	219.21	-0.0588643	219.21	-0.0140527	219.21	0.729341	219.21	-0.057858	219.21	-0.0192838	219.21	0.746872	219.21	-0.0612812	219.21	0.0136599	219.21	0.741817	219.2	-0.033953	219.2	0.0209516	219.2	0.762088	219.2
	220.79	-0.0247589	220.79	0.0202005	220.79	0.800294	220.79	-0.0739176	220.79	-0.0165219	220.79	0.715972	220.79	-0.0533861	220.79	-0.0174955	220.79	0.712693	220.8	-0.0472534	220.8	-0.0219388	220.8	0.68717	220.8	-0.0591263	220.8	-0.0121697	220.8	0.729265	220.8	-0.0583998	220.8	-0.0192965	220.8	0.749154	220.8	-0.0604051	220.8	0.0134468	220.8	0.744727	220.81	-0.0339234	220.81	0.0229756	220.81	0.763154	220.81
	222.4	-0.0252301	222.4	0.0206843	222.4	0.803202	222.4	-0.0735918	222.4	-0.015683	222.4	0.717878	222.4	-0.0543062	222.4	-0.017684	222.4	0.714139	222.4	-0.0484395	222.4	-0.021788	222.4	0.688968	222.4	-0.0582216	222.4	-0.011396	222.4	0.731407	222.41	-0.0597273	222.41	-0.0203923	222.41	0.750671	222.41	-0.0603571	222.41	0.0147443	222.41	0.745741	222.38	-0.0337753	222.38	0.022267	222.38	0.764259	222.4
	224.01	-0.0262077	224.01	0.0209093	224.01	0.804073	224.01	-0.0743517	224.01	-0.0152564	224.01	0.719002	224.01	-0.0558441	224.01	-0.0180345	224.01	0.713746	224.01	-0.0485233	224.01	-0.0213398	224.01	0.690832	224.01	-0.0587232	224.01	-0.0100383	224.01	0.732441	224	-0.0599138	224	-0.0205251	224	0.752888	224	-0.0590285	224	0.0142788	224	0.748725	224.01	-0.0329818	224.01	0.0233686	224.01	0.766096	223.99
	225.6	-0.0267274	225.6	0.0215141	225.6	0.8063	225.6	-0.0753216	225.6	-0.0157272	225.6	0.72049	225.6	-0.0557512	225.6	-0.0169628	225.6	0.714617	225.6	-0.0499289	225.6	-0.0211409	225.6	0.691581	225.6	-0.0603376	225.6	-0.0104192	225.6	0.734433	225.6	-0.0621223	225.6	-0.0212171	225.6	0.753996	225.6	-0.058528	225.6	0.0167433	225.6	0.751013	225.6	-0.0330027	225.6	0.0216714	225.6	0.767447	225.6
	227.2	-0.0282862	227.2	0.0203949	227.2	0.806919	227.2	-0.0769931	227.2	-0.0162462	227.2	0.721249	227.21	-0.0561064	227.21	-0.017752	227.21	0.715062	227.21	-0.0496976	227.21	-0.0201254	227.21	0.694416	227.21	-0.0611199	227.21	-0.0106885	227.21	0.736684	227.21	-0.0620889	227.21	-0.0210688	227.21	0.756111	227.21	-0.0577986	227.21	0.0118912	227.21	0.755269	227.2	-0.0322021	227.2	0.0220974	227.2	0.769896	227.2
	228.8	-0.0292241	228.8	0.0197492	228.8	0.808646	228.8	-0.0773838	228.8	-0.015918	228.8	0.722297	228.8	-0.0564649	228.8	-0.0178791	228.8	0.716283	228.8	-0.0495674	228.8	-0.0206994	228.8	0.695175	228.8	-0.0613269	228.8	-0.0112301	228.8	0.738835	228.8	-0.0637991	228.8	-0.0223366	228.8	0.757349	228.8	-0.0586281	228.8	0.012435	228.8	0.757878	228.81	-0.031918	228.81	0.02102	228.81	0.770929	228.81
	230.4	-0.0290974	230.4	0.0182736	230.4	0.80852	230.4	-0.0772594	230.4	-0.0162039	230.4	0.723365	230.4	-0.0561603	230.4	-0.0183788	230.4	0.717594	230.41	-0.049901	230.41	-0.0185932	230.41	0.697691	230.41	-0.062126	230.41	-0.0126422	230.41	0.741269	230.41	-0.0647097	230.41	-0.0229664	230.41	0.759761	230.41	-0.0571935	230.41	0.00778111	230.41	0.761864	230.4	-0.0307302	230.4	0.0211631	230.4	0.772819	230.4
	231.99	-0.028578	231.99	0.0184703	231.99	0.810638	231.99	-0.07827	231.99	-0.0170788	231.99	0.72447	232	-0.0559406	232	-0.0196763	232	0.719092	232	-0.0509689	232	-0.0195034	232	0.697985	232	-0.0632992	232	-0.0124369	232	0.743568	232	-0.0647397	232	-0.0229965	232	0.761292	232	-0.0576785	232	0.00778836	232	0.763247	232.01	-0.0314414	232.01	0.0219413	232.01	0.773757	232.01
	233.6	-0.0292156	233.6	0.017239	233.6	0.811734	233.6	-0.0785169	233.6	-0.0175737	233.6	0.725775	233.6	-0.0558117	233.6	-0.0213453	233.6	0.720047	233.61	-0.0508711	233.61	-0.0198901	233.61	0.700239	233.61	-0.0632432	233.61	-0.0147551	233.61	0.745259	233.61	-0.0661143	233.61	-0.0233336	233.61	0.762139	233.61	-0.0570061	233.61	0.00551839	233.61	0.765242	233.58	-0.0315342	233.58	0.0216936	233.58	0.776537	233.6
	235.21	-0.0288366	235.21	0.017464	235.21	0.81354	235.21	-0.0792299	235.21	-0.01822	235.21	0.72747	235.21	-0.0556001	235.21	-0.0226656	235.21	0.722898	235.2	-0.0508088	235.2	-0.0208383	235.2	0.701305	235.2	-0.0638331	235.2	-0.0138727	235.2	0.746161	235.21	-0.0660594	235.21	-0.0245712	235.21	0.763092	235.21	-0.056959	235.21	0.00506061	235.21	0.765906	235.21	-0.0322519	235.21	0.0215919	235.21	0.776776	235.21
	236.8	-0.0304915	236.8	0.0164369	236.8	0.81686	236.8	-0.079163	236.8	-0.0188627	236.8	0.728561	236.8	-0.0554874	236.8	-0.0243571	236.8	0.724603	236.81	-0.0505645	236.81	-0.0207764	236.81	0.702879	236.81	-0.06326	236.81	-0.0149633	236.81	0.747525	236.8	-0.0668496	236.8	-0.026168	236.8	0.764573	236.8	-0.0567143	236.8	0.00269138	236.8	0.766866	236.82	-0.0324645	236.82	0.0196876	236.82	0.778882	236.8
	238.41	-0.0298825	238.41	0.0166581	238.41	0.818689	238.41	-0.0785109	238.41	-0.019365	238.41	0.729357	238.41	-0.0553418	238.41	-0.0258021	238.41	0.72667	238.41	-0.0518769	238.41	-0.0218429	238.41	0.704084	238.41	-0.0637139	238.41	-0.0148243	238.41	0.748981	238.41	-0.0668079	238.41	-0.0253888	238.41	0.767698	238.41	-0.0569665	238.41	0.00034702	238.41	0.768493	238.41	-0.032976	238.41	0.0192801	238.41	0.779307	238.4
	240	-0.0297291	240	0.0177772	240	0.820437	240	-0.0786086	240	-0.0198038	240	0.731163	240	-0.056531	240	-0.0277636	240	0.729426	240	-0.0520635	240	-0.0226948	240	0.705554	240	-0.0635724	240	-0.0159486	240	0.751371	240	-0.0678958	240	-0.0261573	240	0.769107	240	-0.0593688	240	-0.00015516	240	0.768501	240	-0.0326972	240	0.016746	240	0.781196	240
	241.6	-0.030205	241.6	0.0174062	241.6	0.820637	241.6	-0.0781368	241.6	-0.0203564	241.6	0.73239	241.61	-0.0570328	241.61	-0.0291497	241.61	0.732231	241.61	-0.0509696	241.61	-0.0227126	241.61	0.707395	241.61	-0.0647234	241.61	-0.0163776	241.61	0.751832	241.61	-0.0662586	241.61	-0.025615	241.61	0.770376	241.61	-0.0611358	241.61	-0.00111152	241.61	0.770187	241.6	-0.0330996	241.6	0.0172077	241.6	0.783027	241.6
	243.19	-0.0310447	243.19	0.0171098	243.19	0.822363	243.19	-0.0774105	243.19	-0.0220203	243.19	0.734161	243.2	-0.0580176	243.2	-0.0299379	243.2	0.734661	243.2	-0.0511423	243.2	-0.0242488	243.2	0.70795	243.2	-0.0640971	243.2	-0.0177258	243.2	0.753467	243.2	-0.0673485	243.2	-0.0255209	243.2	0.770261	243.2	-0.0621649	243.2	-0.00157143	243.2	0.771434	243.21	-0.0328705	243.21	0.015916	243.21	0.783831	243.19
	244.8	-0.0319016	244.8	0.0152576	244.8	0.822683	244.8	-0.076637	244.8	-0.0222761	244.8	0.735504	244.8	-0.0579811	244.8	-0.0314997	244.8	0.736702	244.81	-0.0509033	244.81	-0.0232927	244.81	0.71061	244.81	-0.0640325	244.81	-0.0184683	244.81	0.755076	244.81	-0.0662672	244.81	-0.0246527	244.81	0.77269	244.81	-0.0619889	244.81	-0.00443093	244.81	0.773077	244.8	-0.0325896	244.8	0.0155287	244.8	0.786528	244.78
	246.39	-0.0316595	246.39	0.0163147	246.39	0.82542	246.39	-0.076502	246.39	-0.0231627	246.39	0.737365	246.39	-0.0576748	246.39	-0.0315824	246.39	0.737131	246.4	-0.0512481	246.4	-0.0254381	246.4	0.710941	246.4	-0.0638126	246.4	-0.0179332	246.4	0.75646	246.4	-0.0670178	246.4	-0.0245691	246.4	0.77303	246.4	-0.0615008	246.4	-0.00457469	246.4	0.774601	246.41	-0.0331445	246.41	0.0144654	246.41	0.787256	246.41
	248	-0.0310267	248	0.0169989	248	0.825969	248	-0.0766799	248	-0.0228341	248	0.739728	248	-0.0584012	248	-0.0327068	248	0.73858	248	-0.0512555	248	-0.0238156	248	0.714402	248	-0.0638008	248	-0.0175029	248	0.758021	248	-0.0671196	248	-0.0247182	248	0.774151	248	-0.0622007	248	-0.00502365	248	0.775895	248	-0.0338406	248	0.014	248	0.789282	248
	249.59	-0.0300971	249.59	0.0183307	249.59	0.827739	249.59	-0.0773169	249.59	-0.0222294	249.59	0.740672	249.61	-0.0585791	249.61	-0.0309695	249.61	0.7395	249.61	-0.0514269	249.61	-0.0243199	249.61	0.715286	249.61	-0.0629229	249.61	-0.016494	249.61	0.75761	249.61	-0.0664964	249.61	-0.0240764	249.61	0.774575	249.61	-0.0630843	249.61	-0.004002	249.61	0.776564	249.61	-0.0343386	249.61	0.014171	249.61	0.79006	249.61
	251.2	-0.0297884	251.2	0.0176253	251.2	0.829037	251.2	-0.0772255	251.2	-0.0218468	251.2	0.742352	251.2	-0.0583918	251.2	-0.030843	251.2	0.740107	251.2	-0.0514446	251.2	-0.0237542	251.2	0.717677	251.2	-0.0620548	251.2	-0.0142748	251.2	0.757689	251.2	-0.0674154	251.2	-0.0237463	251.2	0.7761	251.2	-0.063961	251.2	-0.00392713	251.2	0.776938	251.2	-0.0350832	251.2	0.0136544	251.2	0.79247	251.2
[truncated: 5 more columns]

## Sheet: Fig. 3a
Fig. 3a	Viral titer(Log10TCID50/mL) in Nasal wash from ferrets
	DPI	Control						Remdesivir						CT-P59 (3mg/kg)						CT-P59 (30mg/kg)
	0	0.8	0.8	0.8	0.8	0.8	0.8	0.8	0.8	0.8	0.8	0.8	0.8	0.8	0.8	0.8	0.8	0.8	0.8	0.8	0.8	0.8	0.8	0.8	0.8
	2	4.5	3.8	4.1	4.1	3.8	3.5	3.8	2.8	3.1	4.5	3.5	3.5	3.8	4.5	3.8	2.8	3.5	3.1	3.5	1.8	1.8	2.8	1.8	2.5
	4	2.8	3.5	3.1				3.1	2.1	2.1				2.8	2.8	2.5				0.8	0.8	2.8
	6	2.8	2.1	2.5				2.5	2.1	2.1				2.5	3.5	2.1				0.8	0.8	0.8

## Sheet: Fig. 3b
Fig. 3b	Viral copy number (Log10/mL) in Nasal wash from ferrets
	DPI	Control						Remdesivir						CT-P59 (3mg/kg)						CT-P59 (30mg/kg)
	0	0.3	0.3	0.3	0.3	0.3	0.3	0.3	0.3	0.3	0.3	0.3	0.3	0.3	0.3	0.3	0.3	0.3	0.3	0.3	0.3	0.3	0.3	0.3	0.3
	2	4.3	4.3	3.8	4.4	3.8	4.1	3.5	3.6	3.5	3.7	4.2	4	4.4	4.2	3.1	3.6	4.2	3.8	2.8	3.3	3.3	3.6	3.7	3.5
	4	3.3	3.5	3.8				3	2.7	2.1				1.9	2.1	2.2				1.5	1.3	1.4
	6	3.4	2.9	3.6				2.7	2.1	2.5				2.5	3	2.3				0.8	0.7	0.9

## Sheet: Fig. 3c
Fig. 3c	Viral titer(Log10TCID50/mL) in Nose swab from macaques
	DPI	Control			CT-P59 (45mg/kg)		CT-P59 (90mg/kg)
	0	0.8	0.8	0.8	0.8	0.8	0.8	0.8	0.8
	1	2.9	4.8	4.6	4.7	2.3	4.5	5.5	4.3
	2	3.3	5.1	4.6	0.8	0.8	0.8	0.8	0.8
	3	1.7	2.5	2.9	0.8	0.8	0.8	0.8	0.8
	4	0.8	3.3	1.7	0.8	0.8	0.8	0.8	0.8
	5	0.8	0.8	0.8	0.8	0.8	0.8	0.8	0.8
	6	0.8	2.5	0.8	0.8	0.8	0.8	0.8	0.8

## Sheet: Fig. 3d
Fig. 3d	Viral titer(Log10TCID50/mL) in Throat swab from macaques
	DPI	Control			CT-P59 (45mg/kg)		CT-P59 (90mg/kg)
	0	0.8	0.8	0.8	0.8	0.8	0.8	0.8	0.8
	1	3	4.9	0.8	4.2	3.2	4.4	3.5	0.8
	2	2.4	4.3	2.9	0.8	0.8	0.8	0.8	0.8
	3	0.8	2.5	2.7	0.8	0.8	0.8	0.8	0.8
	4	0.8	2.5	0.8	0.8	0.8	0.8	0.8	0.8
	5	0.8	2.4	0.8	0.8	0.8	0.8	0.8	0.8
	6	0.8	0.8	0.8	0.8	0.8	0.8	0.8	0.8

## Sheet: Fig. 4a
Fig. 4a	Viral titer(Log10TCID50/g) in Lung from ferrets
	DPI	Control			Remdesivir			CT-P59 (3mg/kg)			CT-P59 (30mg/kg)
	3	2.5	1.8	2.1	1.8	1.1	1.5	1.8	0.8	1.5	0.8	0.8	0.8
	7	1.1	1.8	1.5	1.1	0.8	0.8	0.8	0.8	0.8	0.8	0.8	0.8

## Sheet: Fig. 4b
Fig. 4b	Viral titer(Log10TCID50/g) in Lung from hamsters
	DPI	Control				CT-P59 (15mg/kg)				CT-P59 (30mg/kg)				CT-P59 (60mg/kg)				CT-P59 (90mg/kg)
	3	8.3	8.4	8.6	8.5	0.8	0.8	8.9	0.8	0.8	0.8	0.8	0.8	0.8	0.8	0.8	0.8	0.8	0.8	0.8	0.8
	5	7	6.6	6.8	6.6	0.8	5.1	0.8	0.8	0.8	0.8	0.8	0.8	0.8	0.8	0.8	0.8	0.8	0.8	0.8	0.8

## Sheet: Fig. 4c
Fig. 4c	Viral titer(Log10TCID50/g) in Lung from macaques
	DPI	Control						CT-P59 (45mg/kg)						CT-P59 (90mg/kg)
		Left			Right			Left			Right			Left			Right
		Upper	Middle	Lower	Upper	Middle	Lower	Upper	Middle	Lower	Upper	Middle	Lower	Upper	Middle	Lower	Upper	Middle	Lower
	6	0.8	0.8	0.8	0.8	0.8	0.8	0.8	0.8	0.8	0.8	0.8	0.8	0.8	0.8	0.8	0.8	0.8	0.8
		0.8	0.8	0.8	0.8	0.8	0.8	0.8	0.8	0.8	0.8	0.8	0.8	0.8	0.8	0.8	0.8	0.8	0.8
		0.8	0.8	0.8	0.8	0.8	0.8							0.8	0.8	0.8	0.8	0.8	0.8

## Sheet: Fig. 4d
Fig. 4d	Viral copy number (Log10/μg) in Lung from ferrets
	DPI	Control			Remdesivir			CT-P59 (3mg/kg)			CT-P59 (30mg/kg)
	3	3.4	3.1	3.5	3.1	2.9	3.2	0.3	2.9	3.1	0.3	0.3	2.5
	7	3.1	3.5	0.3	3.1	3.2	1.7	3.1	3	2.7	0.3	0.3	1

[truncated: 11 more sheets: Fig. 4e, Fig. 4f, Fig. 5a, Fig. 5b, Fig. 5c, Supplementary Fig. 1, Supplementary Fig. 2, Supplementary Fig. 5a, Supplementary Fig. 5b, Supplementary Table 1, Supplementary Table 4]
